# Supplementary material for: Population structure and genetic diversity of Streptococcus suis isolates obtained from the United States
Source: Front Microbiol. 2023 Sep 21;14:1250265. doi: 10.3389/fmicb.2023.1250265 (PMC10551183; doi:10.3389/fmicb.2023.1250265)
Supplement: Supplementary Table 1 — Isolate information. The table list the S. suis isolates obtained from across the U.S. (sheet 1) and from various countries outside the U.S. (sheet 2), along with serotype, ST, accession numbers, and genome statistics. Serotype for isolates in which the capsule locus was either incomplete or did not match any known serotypes is indicated by UND. [file Table_1.XLSX]

## Sheet: US Isolates used in study
Isolate Name	State	Year of Isolation	No. of Contigs	Total Length (bp)	Coverage (x)	N50 (bp)	GC content (%)	Biosample Accession	Genome Accession	SRA Accession	Assembly Level	aroA	cpn60	dpr	gki	mutS	recA	thrA	ST	Serotype	CC (SLV)
29862	IN	2015	48	2251716	133.03	83031	0.41065	SAMN13975617	JAASEC000000000	SRR16467350	Draft Genome	31	30	284	282	6	18	138	1205	11	none_singlet
29878	IN	2015	48	2284132	127.58	84529	0.41237	SAMN13975615	JAASED000000000	SRR16467349	Draft Genome	223	38	216	7	295	262	20	1212	30	none_singlet
29885	MO	2015	49	2173352	134.07	91617	0.41224	SAMN13975614	JAASEE000000000	SRR16467406	Draft Genome	15	55	174	4	43	68	37	1195	16	none_singlet
29898	IA	2015	47	2178444	129.02	93430	0.41094	SAMN13975610	JAASEI000000000	SRR16467395	Draft Genome	31	21	5	45	44	22	25	119	5	CC839
29932	IL	2015	63	2314599	126.82	75849	0.40851	SAMN13975609	JAASEJ000000000	SRR16467378	Draft Genome	18	8	24	12	1	10	4	87	8	CC87
29992	SD	2015	50	2195598	136.08	68886	0.41097	SAMN13975608	JAASEK000000000	SRR16467367	Draft Genome	2	30	5	34	31	3	25	28	2	CC28
29995	IA	2015	76	2374783	111.13	59114	0.41367	SAMN13975607	JAASEL000000000	SRR16467356	Draft Genome	140	300	23	359	380	260	197	1204	19	none_singlet
30040	TX	2015	42	2116594	141.65	76373	0.41019	SAMN13975606	JAASEM000000000	SRR16467341	Draft Genome	2	30	5	34	31	3	212	1180	2	CC28
30068	MO	2015	42	2204627	135.25	90716	0.4098	SAMN13975605	JAASEN000000000	SRR16467330	Draft Genome	2	30	5	34	44	3	25	961	2	CC28
30076	NE	2015	79	2663032	105.89	56292	0.40183	SAMN13975604	JAASEO000000000	SRR16467319	Draft Genome	210	36	29	358	34	259	4	1203	UND	none_singlet
30087	OK	2015	42	2083159	146.98	91389	0.41218	SAMN13975603	JAASEP000000000	SRR16467348	Draft Genome	8	21	5	45	44	22	23	108	3	CC108
30114	OK	2015	47	2157124	135.11	67655	0.41058	SAMN13975602	JAASEQ000000000	SRR16467415	Draft Genome	2	30	5	34	44	3	25	961	2	CC28
30118	AR	2015	46	2205635	133.91	84153	0.40984	SAMN13975601	JAASER000000000	SRR16467414	Draft Genome	2	30	5	34	44	3	25	961	2	CC28
30183	IL	2015	32	2331858	130.85	148269	0.40684	SAMN13975600	JAASES000000000	SRR16467413	Draft Genome	8	6	18	20	28	7	4	54	3	none_doublet
30184	IL	2015	22	2073234	154.5	163892	0.41338	SAMN13975599	JAASET000000000	SRR16467412	Draft Genome	63	68	44	357	9	194	12	1202	16	none_singlet
30192	KS	2015	44	2120940	137.81	76223	0.41012	SAMN13975598	JAASEU000000000	SRR16467411	Draft Genome	2	30	5	34	31	3	212	1180	1/2	CC28
30428	OK	2015	42	2300026	125.62	140153	0.4087	SAMN13975595	JAASEX000000000	SRR16467408	Draft Genome	18	8	24	12	1	10	4	87	8	CC87
30807	MO	2015	18	2082444	133.61	187681	0.41196	SAMN13975594	JAASEY000000000	SRR16467407	Draft Genome	8	25	24	32	11	3	8	1194	7	none_doublet
30815	MN	2015	50	2130068	137.6	66423	0.41084	SAMN13975593	JAASEZ000000000	SRR16467405	Draft Genome	31	30	5	34	31	3	25	27	3	CC27
30831	NE	2015	24	2146626	135.76	169618	0.41274	SAMN13975592	JAASFA000000000	SRR16467404	Draft Genome	317	405	11	356	44	27	240	1201	UND	none_doublet
31869	CO	2015	40	2142339	137.86	71875	0.41046	SAMN13975591	JAASFB000000000	SRR16467403	Draft Genome	8	30	5	34	44	21	4	225	7	CC225
31872	KS	2015	63	2208236	131.95	74622	0.40948	SAMN13975590	JAASFC000000000	SRR16467402	Draft Genome	222	35	286	12	35	18	239	1211	15	none_singlet
31877	TX	2015	44	2117457	137.34	83135	0.41013	SAMN13975589	JAASFD000000000	SRR16467401	Draft Genome	2	30	5	34	31	3	212	1180	2	CC28
32052	MN	2015	25	2141393	141.92	139547	0.41266	SAMN13975691	JAASBG000000000	SRR16467400	Draft Genome	48	108	49	31	382	26	18	1209	4	none_singlet
34114	IA	2016	34	2169107	141.74	123258	0.41	SAMN13975689	JAASBI000000000	SRR16467399	Draft Genome	8	21	5	45	44	22	4	94	3	CC94
34195	TN	2016	50	2181371	137.04	70271	0.411	SAMN13975698	JAASAZ000000000	SRR16467398	Draft Genome	2	30	5	34	31	3	25	28	2	CC28
34638	AR	2016	52	2175052	133.25	68343	0.41082	SAMN13975692	JAASBF000000000	SRR16467397	Draft Genome	2	30	5	34	31	3	25	28	2	CC28
37889	MI	2016	28	2308889	128.7	172853	0.40933	SAMN13975687	JAASBK000000000	SRR16467396	Draft Genome	18	8	24	12	1	10	4	87	8	CC87
37904	MI	2016	45	2286927	130.41	105186	0.40833	SAMN13975694	JAASBD000000000	SRR16467394	Draft Genome	8	8	24	12	1	10	4	89	7	CC89
38529	IA	2016	54	2182770	137.03	69212	0.41083	SAMN13975688	JAASBJ000000000	SRR16467392	Draft Genome	31	21	5	45	44	22	25	119	UND	CC839
38728	SD	2016	50	2274090	136.46	98834	0.40894	SAMN13975696	JAASBB000000000	SRR16467391	Draft Genome	8	21	5	45	44	22	4	94	5	CC94
39556	OH	2016	44	2204997	134.33	74903	0.40982	SAMN13975695	JAASBC000000000	SRR16467389	Draft Genome	2	30	5	34	44	3	25	961	2	CC28
39631	IL	2016	23	2079145	146.91	138113	0.41236	SAMN13975693	JAASBE000000000	SRR16467382	Draft Genome	23	25	19	32	11	3	8	1200	UND	CC1200
40417	AR	2017	53	2148113	138.89	68719	0.41094	SAMN13975686	JAASBL000000000	SRR16467381	Draft Genome	2	30	5	34	31	3	25	28	2	CC28
40418	AR	2017	41	2306970	128.62	131307	0.40897	SAMN13975685	JAASBM000000000	SRR16467380	Draft Genome	18	8	24	12	1	10	4	87	8	CC87
40419	AR	2017	49	2176688	136.36	76099	0.41089	SAMN13975684	JAASBN000000000	SRR16467379	Draft Genome	2	30	5	34	31	3	25	28	2	CC28
40423	IN	2016	62	2190897	134.35	63211	0.4109	SAMN13975680	JAASBR000000000	SRR16467374	Draft Genome	2	30	5	34	31	3	25	28	2	CC28
40424	IN	2016	22	2078417	148.53	171399	0.41218	SAMN13975679	JAASBS000000000	SRR16467373	Draft Genome	1	1	1	1	1	1	1	1	14	CC1
40426	KS	2017	123	2485447	116.17	35027	0.41151	SAMN13975677	JAASBU000000000	SRR16467371	Draft Genome	229	291	36	24	21	38	12	968	UND	CC968
40427	MI	2017	54	2186242	133.98	68802	0.4109	SAMN13975676	JAASBV000000000	SRR16467370	Draft Genome	2	30	5	34	31	3	25	28	2	CC28
40428	KS	2016	47	2117783	142.17	69531	0.41013	SAMN13975675	JAASBW000000000	SRR16467369	Draft Genome	2	30	5	34	31	3	212	1180	2	CC28
40429	KS	2016	22	2199038	139.56	178779	0.41052	SAMN13975674	JAASBX000000000	SRR16467368	Draft Genome	316	8	24	12	1	10	4	1181	8	CC87
40431	MN	2017	37	2129965	141.39	104103	0.41111	SAMN13975672	JAASBZ000000000	SRR16467365	Draft Genome	31	21	5	45	44	22	23	969	3	CC969
40433	MO	2017	38	2222567	137.52	126219	0.40931	SAMN13975670	JAASCB000000000	SRR16467363	Draft Genome	8	21	5	45	44	22	4	94	3	CC94
40435	MN	2016	46	2116976	140.52	90437	0.41164	SAMN13975669	JAASCC000000000	SRR16467362	Draft Genome	2	30	5	34	31	3	25	28	2	CC28
40436	MN	2016	47	2173971	130.25	81119	0.40925	SAMN13975668	JAASCD000000000	SRR16467361	Draft Genome	8	21	5	45	44	22	25	839	4	CC839
40437	MO	2017	32	2156302	144.22	149312	0.41058	SAMN13975667	JAASCE000000000	SRR16467360	Draft Genome	8	21	5	45	44	22	76	966	UND	CC94
40438	ND	2017	52	2184961	136.06	68284	0.41093	SAMN13975666	JAASCF000000000	SRR16467359	Draft Genome	2	30	5	34	31	3	25	28	2	CC28
40439	NE	2017	30	2173266	132.01	201770	0.4105	SAMN13975665	JAASCG000000000	SRR16467358	Draft Genome	8	1	5	12	1	10	1	17	4	CC17
40440	NE	2016	37	2227263	130.36	167646	0.40828	SAMN13975664	JAASCH000000000	SRR16467357	Draft Genome	8	6	18	20	28	7	4	54	5	none_doublet
40441	OH	2017	32	2212985	134.96	171780	0.40931	SAMN13975663	JAASCI000000000	SRR16467355	Draft Genome	18	8	24	12	1	10	4	87	8	CC87
40442	NE	2016	51	2154434	135.71	76210	0.41076	SAMN13975662	JAASCJ000000000	SRR16467354	Draft Genome	2	30	5	34	31	3	25	28	2	CC28
40444	NE	2016	28	2253557	135.56	171848	0.40875	SAMN13975660	JAASCL000000000	SRR16467352	Draft Genome	18	8	24	12	1	10	4	87	8	CC87
40445	OH	2016	56	2675782	89.66	115022	0.41114	SAMN13975659	JAASCM000000000	SRR16467351	Draft Genome	318	407	285	163	381	261	8	1207	27	none_singlet
40446	OH	2017	49	2266939	133.94	98348	0.40863	SAMN13975658	JAASCN000000000	SRR16467346	Draft Genome	8	30	5	45	44	22	109	373	7	CC373
40447	OH	2016	51	2231024	133.17	112038	0.40959	SAMN13975657	JAASCO000000000	SRR16467345	Draft Genome	8	30	5	45	44	22	109	373	7	CC373
40449	OK	2017	51	2144015	138.27	73534	0.41093	SAMN13975656	JAASCP000000000	SRR16467344	Draft Genome	2	30	5	34	31	3	25	28	2	CC28
40450	OK	2017	43	2084894	146.97	91548	0.41215	SAMN13975655	JAASCQ000000000	SRR16467343	Draft Genome	8	21	5	45	44	22	23	108	3	CC108
40451	SD	2017	48	2252669	129.11	69956	0.4099	SAMN13975654	JAASCR000000000	SRR16467342	Draft Genome	18	30	5	45	44	22	109	1199	2	CC373
40452	TN	2017	41	2134069	141.52	102064	0.41145	SAMN13975653	JAASCS000000000	SRR16467340	Draft Genome	31	21	5	45	44	22	23	969	3	CC969
40453	TX	2016	20	2246713	135.86	188943	0.41033	SAMN13975652	JAASCT000000000	SRR16467339	Draft Genome	18	8	24	12	1	10	4	87	8	CC87
40455	KY	2016	38	2033844	150.63	98746	0.4138	SAMN13975650	JAASCV000000000	SRR16467337	Draft Genome	23	25	21	128	14	46	106	790	9	CC1198
40456	MA	2016	58	2346852	119.35	72602	0.4072	SAMN13975649	JAASCW000000000	SRR16467336	Draft Genome	25	52	25	61	319	3	213	985	12	none_singlet
40457	MI	2016	29	2287488	131.1	153160	0.40685	SAMN13975648	JAASCX000000000	SRR16467335	Draft Genome	8	6	18	20	28	7	4	54	3	none_doublet
40458	MN	2016	36	2153410	135.3	109234	0.41126	SAMN13975647	JAASCY000000000	SRR16467334	Draft Genome	8	1	5	12	1	10	1	17	4	CC17
40459	NE	2016	51	2228781	131.59	137030	0.4095	SAMN13975646	JAASCZ000000000	SRR16467333	Draft Genome	8	30	5	45	44	22	109	373	7	CC373
40460	NE	2016	49	2210789	134.7	72648	0.40985	SAMN13975645	JAASDA000000000	SRR16467332	Draft Genome	2	30	5	34	44	3	25	961	2	CC28
40461	TN	2016	51	2187845	136.84	68736	0.41104	SAMN13975644	JAASDB000000000	SRR16467331	Draft Genome	2	30	5	34	31	3	25	28	1/2	CC28
40462	AR	2017	38	2073317	147.21	115971	0.41164	SAMN13975643	JAASDC000000000	SRR16467329	Draft Genome	23	25	21	128	14	46	106	1198	9	CC1198
40463	HI	2017	192	2452326	104.91	21210	0.4099	SAMN13975642	JAASDD000000000	SRR16467328	Draft Genome	8	21	36	24	42	22	12	778	17	CC1290
40464	IL	2017	57	2188004	134.29	63599	0.41064	SAMN13975641	JAASDE000000000	SRR16467327	Draft Genome	31	30	5	34	31	3	25	27	3	CC27
40465	IL	2017	43	2198528	137.59	109719	0.41126	SAMN13975640	JAASDF000000000	SRR16467326	Draft Genome	31	21	5	45	44	22	109	1197	3	CC1175
40466	MI	2017	54	2182815	132.19	73549	0.41079	SAMN13975639	JAASDG000000000	SRR16467325	Draft Genome	2	30	5	34	31	3	25	28	2	CC28
40467	MN	2017	149	2474006	109.16	24907	0.4104	SAMN13975638	JAASDH000000000	SRR16467324	Draft Genome	8	23	36	24	21	22	12	76	18	CC76
40468	NE	2017	15	2167241	146.08	218573	0.41301	SAMN13975637	JAASDI000000000	SRR16467323	Draft Genome	38	406	49	66	61	55	57	1206	9	none_singlet
40469	NE	2017	39	2334075	126.37	177021	0.40871	SAMN13975636	JAASDJ000000000	SRR16467322	Draft Genome	18	8	24	12	1	10	4	87	8	CC87
40470	OH	2017	55	2342914	125.6	86106	0.4081	SAMN13975635	JAASDK000000000	SRR16467321	Draft Genome	8	30	5	45	44	22	109	373	7	CC373
40471	OH	2017	53	2217221	129.25	74997	0.41084	SAMN13975634	JAASDL000000000	SRR16467320	Draft Genome	2	30	5	34	31	3	25	28	UND	CC28
40472	OK	2017	49	2153617	139.44	86165	0.40955	SAMN13975633	JAASDM000000000	SRR16467318	Draft Genome	23	21	5	45	44	22	25	1196	10	CC839
40473	MN	2017	43	2139676	148.24	84215	0.41103	SAMN13975632	JAASDN000000000	SRR16467317	Draft Genome	8	21	5	45	44	22	4	94	7	CC94
40521	KS	2017	33	2092795	144.58	130991	0.41323	SAMN13975631	JAASDO000000000	SRR16467316	Draft Genome	23	25	21	128	14	46	106	790	9	CC1198
40522	TN	2017	51	2187477	132.44	68834	0.41103	SAMN13975630	JAASDP000000000	SRR16467315	Draft Genome	2	30	5	34	31	3	25	28	2	CC28
40523	MN	2017	51	2145018	135.45	68576	0.41097	SAMN13975629	JAASDQ000000000	SRR16467388	Draft Genome	2	30	5	34	31	3	25	28	1/2	CC28
40524	MN	2017	46	2129884	141.74	85022	0.4111	SAMN13975628	JAASDR000000000	SRR16467387	Draft Genome	8	21	5	45	44	22	4	94	7	CC94
40525	IL	2016	40	2146250	135.56	81429	0.41068	SAMN13975627	JAASDS000000000	SRR16467386	Draft Genome	2	30	5	34	31	3	25	28	2	CC28
40526	AR	2016	52	2189260	134.43	68431	0.41095	SAMN13975626	JAASDT000000000	SRR16467385	Draft Genome	2	30	5	34	31	3	25	28	2	CC28
40527	MI	2016	51	2168915	136.55	70483	0.41095	SAMN13975625	JAASDU000000000	SRR16467384	Draft Genome	8	21	5	45	44	22	23	108	23	CC108
40529	SD	2016	16	2205574	134.73	347320	0.41098	SAMN13975624	JAASDV000000000	SRR16467383	Draft Genome	254	90	30	66	76	214	76	1210	9	none_no clear founder
40530	MO	2016	50	2194886	135.98	70620	0.41069	SAMN13975623	JAASDW000000000	SRR16467347	Draft Genome	2	30	5	34	31	3	25	28	2	CC28
40531	OH	2016	54	2151164	135.29	79625	0.41095	SAMN13975622	JAASDX000000000	SRR16467420	Draft Genome	2	30	5	34	31	3	25	28	2	CC28
40532	MO	2016	52	2144763	138.91	66423	0.41104	SAMN13975621	JAASDY000000000	SRR16467419	Draft Genome	2	30	5	34	31	3	25	28	2	CC28
40533	IL	2017	20	2068081	148.84	234947	0.4106	SAMN13975620	JAASDZ000000000	SRR16467418	Draft Genome	1	1	1	1	1	1	1	1	14	CC1
40534	IL	2017	31	2292622	132.73	139654	0.40946	SAMN13975619	JAASEA000000000	SRR16467417	Draft Genome	18	8	24	12	1	10	4	87	8	CC87
40535	SD	2017	46	2264821	128.61	117716	0.4098	SAMN13975618	JAASEB000000000	SRR16467416	Draft Genome	18	8	24	12	1	10	4	87	8	CC87
ISU1606	IA	2010	1	2073988	1672	N/A	0.412	SAMN09210932	CP030017	SRP222550	Complete Genome	1	1	1	1	1	1	1	1	2	CC1
ISU2414	IA	2014	1	2222543	764	N/A	0.411	SAMN09237990	CP030023	SRP223199	Complete Genome	196	30	5	34	31	3	25	620	2	CC28
ISU2514	MT	2014	1 (1 plasmid)	2248415	1213	N/A	0.411	SAMN09237933	CP030020	SRP223093	Complete Genome	9	30	5	34	30	3	25	25	2	CC25
ISU2614	IA	2014	1 (1 plasmid)	2163384	352	N/A	0.412	SAMN09210929	CP031377	SRP223094	Complete Genome	2	30	5	34	31	3	25	28	2	CC28
ISU2660	IA	2010	1	2182487	324	N/A	0.411	SAMN09237991	CP031379	SRP223193	Complete Genome	2	30	5	34	270	3	25	787	2	CC28
ISU2714	IA	2014	1	2063877	1257	N/A	0.412	SAMN09237935	CP030022	SRP223029	Complete Genome	1	1	1	1	1	1	1	1	2	CC1
ISU2812	IA	2012	1 (1 plasmid)	2563853	240	N/A	0.411	SAMN04956520	CP030015	SRP222338	Complete Genome	8	23	36	24	21	22	12	76	19	CC76
ISU2912	MI	2012	1	2720381	337	N/A	0.413	SAMN04956545	CP030030	SRP222334	Complete Genome	16	188	362	268	145	37	8	1941	NCL1-3	none_doublet
SRD478	IA	2011	1 (4 plasmids)	2063454	405	N/A	0.412	SAMN04956488	CP030010	SRP221810	Complete Genome	222	282	5	49	52	18	175	785	UND	none_doublet

## Sheet: Non US Isolates used in study
Isolate Name	Genome Accession Number	Assembly Accession	Total Length (bp)	GC%	Assembly Level	BioSample Accession	BioProject Accession	In silico Serotype	In silico ST	CC (SLV)	Country_Origin	Year of Isolation	Host_Species_Disease_Status
10	NZ_CP058742.1	GCF_014843095.1	2042887	41.3	Complete Genome	SAMN15143496	PRJNA637499	2	1	CC1	Netherlands	1991	Pig
1081	NZ_CP017667.1	GCF_003285245.1	2228089	41.5	Complete Genome	SAMN05912965	PRJNA348622	31	unknown	unknown	China	2013	Pig, Healthy
6407	NZ_CP008921.1	GCF_000732355.1	2292360	41	Complete Genome	SAMN02905150	PRJNA254762	4	54	none_doublet	Denmark	<1982	Pig, Pneumonia
39565	NZ_CP076517.1	GCF_018885285.1	2169193	41.4	Complete Genome	SAMN19600291	PRJNA691075	24	221	none_doublet	Thailand	2012	Human, Systemic
861160	NZ_LR738722.1	GCF_902702745.1	2143438	41.1	Complete Genome	SAMEA6227225	PRJEB35407	2	20	CC17	Netherlands	1986	Human, Systemic
9401240	NZ_LR738724.1	GCF_902702775.1	2189829	41.4	Complete Genome	SAMEA6227228	PRJEB35407	9	220	none_singlet	Netherlands	2006	Pig, Systemic
05ZYH33	CP000407.1	GCA_000014305.1	2096309	41.1	Complete Genome	SAMN02603018	PRJNA17153	2	7	CC1	China	2005	Human, Systemic
13-00283-02	NZ_CP058741.1	GCF_014843075.1	2182685	41.1	Complete Genome	SAMN15143497	PRJNA637499	7	29	CC29	Germany	2013	Pig, Systemic
16085/3b	NZ_CP058740.1	GCF_014843055.1	2172677	41.1	Complete Genome	SAMN15143498	PRJNA637499	9	94	CC94	Germany	2016	Pig, Systemic
90-1330	NZ_CP012731.1	GCF_001610935.1	2146151	41.1	Complete Genome	SAMN04044079	PRJNA295196	2	28	CC28	Canada	<1992	Healthy Pig
A7	NC_017622.1	GCF_000233575.1	2038409	41.2	Complete Genome	SAMN02603318	PRJNA63483	2	7	CC1	China	2007	Pig, Systemic
BM407	NC_012926.1	GCF_000026745.1	2170808	41.1	Complete Genome	SAMEA2272697	PRJEA32237	2	1	CC1	Vietnam	2004	Human, Systemic
D12	NC_017621.1	GCF_000231905.1	2183059	41.3	Complete Genome	SAMN02603322	PRJNA65469	9	619	none_singlet	China	2007	Pig, Systemic
D9	NC_017620.1	GCF_000231885.1	2177656	41	Complete Genome	SAMN02603321	PRJNA65435	7	29	CC29	China	2007	Pig, Systemic
DAT299	NZ_AP023391.1	GCF_014192345.1	2127449	41.3	Complete Genome	SAMD00238721	PRJDB10330	28	114	none_singlet	China	2005	Pig, Healthy
DAT300	NZ_AP023392.1	GCF_014192525.1	2319795	41.1	Complete Genome	SAMD00238722	PRJDB10330	9	115	none_singlet	China	2006	Pig, Healthy
DN13	NZ_CP015557.1	GCF_001640765.1	2142184	41.3	Complete Genome	SAMN04884928	PRJNA319315	9	243	none_doublet	China	2013	Fattening Pig
GD-0001	NZ_LR738720.1	GCF_902702785.1	2120082	41.2	Complete Genome	SAMEA6227226	PRJEB35407	2	20	CC17	Netherlands	1996	Pig, Systemic
GD-0088	NZ_LR738723.1	GCF_902702765.1	2292626	41.2	Complete Genome	SAMEA6227227	PRJEB35407	9	16	CC16	Netherlands	2006	Pig, Systemic
GZ1	NC_017617.1	GCF_000018185.1	2038034	41.4	Complete Genome	SAMN02603644	PRJNA18737	2	1	CC1	China	2007	Human, Systemic
HA1003	NZ_CP030125.1	GCF_003352205.1	2229183	41.4	Complete Genome	SAMN09460429	PRJNA476845	4	1006	none_singlet	China	2010	Pig, Healthy
HN105	NZ_CP029398.1	GCF_003144175.1	2217476	41.4	Complete Genome	SAMN09080446	PRJNA464270	5	498	CC201	China	2016	Pig, Systemic
ID32098	NZ_CP082778.1	GCF_016887735.2	2143424	41.4	Complete Genome	SAMN17277758	PRJNA691075	24	234	none_doublet	Thailand	2010	Human, systemic
ID33329	NZ_CP068708.1	GCF_016774475.1	2138155	41.4	Complete Genome	SAMN17277757	PRJNA691075	24	221	none_doublet	Thailand	2010	Human, systemic
ID41570	NZ_CP079193.1	GCF_019297755.1	2128215	41.4	Complete Genome	SAMN20090113	PRJNA691075	5	221	none_doublet	Thailand	2020	Human, systemic
JS14	NC_017618.1	GCF_000186405.1	2137435	41.2	Complete Genome	SAMN02603326	PRJNA61797	14	7	CC1	China	<2011	Pig, Systemic
LS9N	LT671674.1	GCA_900143575.1	2561645	41.4	Complete Genome	SAMEA19981168	PRJEB8392	31	890	none_singlet	United Kingdom
LSM102	NZ_CP016175.1	GCF_002189695.1	2067932	41.2	Complete Genome	SAMN05231907	PRJNA325429	2	658	CC1	China	2014	Human, Systemic
LSM157	NZ_CP091422.1	GCF_021729405.1	2069014	41.2	Complete Genome	SAMN25212000	PRJNA799908	2	665	CC1	China	2016	Human, Systemic
LSM178	NZ_CP047248.1	GCF_014874555.1	2115437	41.2	Complete Genome	SAMN13648692	PRJNA596999	2	1005	none_singlet	China	2016	Human, Systemic
NJ3	NZ_CP082203.1	GCF_019856315.1	2179024	41.5	Complete Genome	SAMN20955368	PRJNA757220	9	240	none_singlet	China		Pig
NSUI002	NZ_CP011419.1	GCF_001272635.1	2255345	41.1	Complete Genome	SAMN03652427	PRJNA283547	2	28	CC28	Canada	2008	Pig, Unknown
NSUI060	NZ_CP012911.1	GCF_001572685.1	2302206	41.1	Complete Genome	SAMN04156190	PRJNA298205	2	25	CC25	Canada	2008	Pig, Systemic
P1/7	NC_012925.1	GCF_000091905.1	2007491	41.3	Complete Genome	SAMEA3138299	PRJNA352	2	1	CC1	United Kingdom	1976	Pig, Systemic
S10	NZ_LR738721.1	GCF_902702755.1	2042889	41.3	Complete Genome	SAMEA6227224	PRJEB35407	2	1	CC1	Netherlands	1982	Pig, Healthy
S735	NC_018526.1	GCF_000294495.1	1980887	41.4	Complete Genome	SAMN02604110	PRJNA163139	2	1	CC1	Netherlands	<1963	Pig, Respiratory
SC070731	NC_020526.1	GCF_000344765.1	2138568	41.2	Complete Genome	SAMN02603632	PRJNA178071	2	7	CC1	China	2007	Pig, Systemic
SC84	NC_012924.1	GCF_000026725.1	2095898	41.1	Complete Genome	SAMEA2272312	PRJEA32239	2	7	CC1	China	2005	Human, Systemic
SS2-1	NZ_CP018908.1	GCF_001936415.1	2094030	41.1	Complete Genome	SAMN06187704	PRJNA359165	2	7	CC1	China	1998	Human, Systemic
ST1	NC_017950.1	GCF_000231925.1	2034321	41.4	Complete Genome	SAMN02603323	PRJNA65471	1	13	CC13	China	2007	Pig, Systemic
ST3	NC_015433.1	GCF_000204625.1	2028815	41.3	Complete Genome	SAMN02603319	PRJNA65245	3	35	CC27	China	2007	Pig, Systemic
T15	NC_022665.1	GCF_000494895.1	2240234	41	Complete Genome	SAMN02603633	PRJNA206218	2	19	CC87	Europe	2007	Healthy Pig
TL13	NC_021213.1	GCF_000390245.1	2038146	41.3	Complete Genome	SAMN02603120	PRJNA171404	16	664	none_singlet	China	2007	Healthy Pig
YB51	NC_022516.1	GCF_000471985.1	2043655	41.3	Complete Genome	SAMN02603121	PRJNA213888	3	35	CC27	China	2007	Healthy Pig, Non-Clinical
ZY05719	NZ_CP007497.1	GCF_000993745.1	2094898	41.1	Complete Genome	SAMN02691834	PRJNA242223	2	7	CC1	China	2005	Pig, Systemic
