# Supplementary material for: Population structure and genetic diversity of Streptococcus suis isolates obtained from the United States
Source: Front Microbiol. 2023 Sep 21;14:1250265. doi: 10.3389/fmicb.2023.1250265 (PMC10551183; doi:10.3389/fmicb.2023.1250265)
Supplement: Supplementary Table 2 — cgMLST allelic changes. The table lists the total of 253,599 allelic changes identified in the 1,879 cgMLST gene inventory, identified by their locus tag numbers. Allelic change positions and annotations correspond to reference S. suis strain ISU1606. [file Table_2.XLSX]

## Sheet: SNV Positions  S. suis_cg565_ac
Reference Position	Locus tag	Target Length	Rel. Position	Gene	Product	Ref.-Seq. (NZ_CP030017)	Variants	Effect to Ref.-Seq.	AA Number	Ref.-Seq. AA (NZ_CP030017)	Variants AA
1548	DK235_RS00010	1137	21	dnaN	DNA polymerase III subunit beta	T	T (143)/C (1)	all synonymous	7	N	N (144)
1574	DK235_RS00010	1137	47	dnaN	DNA polymerase III subunit beta	G	G (143)/A (1)	some non-synonymous	16	S	S (143)/N (1)
1587	DK235_RS00010	1137	60	dnaN	DNA polymerase III subunit beta	G	G (140)/A (4)	all synonymous	20	R	R (144)
1598	DK235_RS00010	1137	71	dnaN	DNA polymerase III subunit beta	C	C (143)/T (1)	some non-synonymous	24	T	T (143)/I (1)
1599	DK235_RS00010	1137	72	dnaN	DNA polymerase III subunit beta	A	A (92)/C (47)/G (5)	all synonymous	24	T	T (144)
1646	DK235_RS00010	1137	119	dnaN	DNA polymerase III subunit beta	G	G (140)/A (4)	some non-synonymous	40	S	S (140)/N (4)
1653	DK235_RS00010	1137	126	dnaN	DNA polymerase III subunit beta	A	A (142)/G (2)	all synonymous	42	G	G (144)
1656	DK235_RS00010	1137	129	dnaN	DNA polymerase III subunit beta	C	C (140)/A (4)	all synonymous	43	I	I (144)
1659	DK235_RS00010	1137	132	dnaN	DNA polymerase III subunit beta	T	T (143)/C (1)	all synonymous	44	T	T (144)
1672	DK235_RS00010	1137	145	dnaN	DNA polymerase III subunit beta	A	A (143)/C (1)	some non-synonymous	49	N	N (143)/H (1)
1686	DK235_RS00010	1137	159	dnaN	DNA polymerase III subunit beta	G	G (143)/T (1)	all synonymous	53	S	S (144)
1689	DK235_RS00010	1137	162	dnaN	DNA polymerase III subunit beta	A	T (107)/A (37)	all synonymous	54	I	I (144)
1703	DK235_RS00010	1137	176	dnaN	DNA polymerase III subunit beta	C	C (132)/A (12)	some non-synonymous	59	S	S (132)/Y (12)
1725	DK235_RS00010	1137	198	dnaN	DNA polymerase III subunit beta	G	A (107)/G (37)	all synonymous	66	G	G (144)
1731	DK235_RS00010	1137	204	dnaN	DNA polymerase III subunit beta	G	G (143)/A (1)	all synonymous	68	L	L (144)
1734	DK235_RS00010	1137	207	dnaN	DNA polymerase III subunit beta	C	C (139)/T (5)	all synonymous	69	I	I (144)
1740	DK235_RS00010	1137	213	dnaN	DNA polymerase III subunit beta	T	T (143)/A (1)	all synonymous	71	S	S (144)
1741	DK235_RS00010	1137	214	dnaN	DNA polymerase III subunit beta	C	C (143)/T (1)	some non-synonymous	72	P	P (143)/S (1)
1746	DK235_RS00010	1137	219	dnaN	DNA polymerase III subunit beta	T	C (83)/T (61)	all synonymous	73	G	G (144)
1752	DK235_RS00010	1137	225	dnaN	DNA polymerase III subunit beta	T	T (143)/C (1)	all synonymous	75	I	I (144)
1782	DK235_RS00010	1137	255	dnaN	DNA polymerase III subunit beta	C	C (143)/T (1)	all synonymous	85	V	V (144)
1788	DK235_RS00010	1137	261	dnaN	DNA polymerase III subunit beta	C	C (139)/T (5)	all synonymous	87	S	S (144)
1791	DK235_RS00010	1137	264	dnaN	DNA polymerase III subunit beta	T	C (106)/T (38)	all synonymous	88	S	S (144)
1797	DK235_RS00010	1137	270	dnaN	DNA polymerase III subunit beta	G	G (143)/A (1)	all synonymous	90	P	P (144)
1803	DK235_RS00010	1137	276	dnaN	DNA polymerase III subunit beta	G	A (76)/G (68)	all synonymous	92	L	L (144)
1833	DK235_RS00010	1137	306	dnaN	DNA polymerase III subunit beta	G	G (143)/A (1)	all synonymous	102	K	K (144)
1839	DK235_RS00010	1137	312	dnaN	DNA polymerase III subunit beta	C	C (139)/T (5)	all synonymous	104	I	I (144)
1853	DK235_RS00010	1137	326	dnaN	DNA polymerase III subunit beta	G	G (139)/A (5)	some non-synonymous	109	G	G (139)/D (5)
1866	DK235_RS00010	1137	339	dnaN	DNA polymerase III subunit beta	C	C (142)/T (2)	all synonymous	113	I	I (144)
1875	DK235_RS00010	1137	348	dnaN	DNA polymerase III subunit beta	G	G (143)/A (1)	all synonymous	116	K	K (144)
1920	DK235_RS00010	1137	393	dnaN	DNA polymerase III subunit beta	T	T (143)/A (1)	all synonymous	131	T	T (144)
1936	DK235_RS00010	1137	409	dnaN	DNA polymerase III subunit beta	T	T (143)/C (1)	all synonymous	137	L	L (144)
1944	DK235_RS00010	1137	417	dnaN	DNA polymerase III subunit beta	C	C (143)/T (1)	all synonymous	139	T	T (144)
1953	DK235_RS00010	1137	426	dnaN	DNA polymerase III subunit beta	A	A (141)/G (3)	all synonymous	142	L	L (144)
1986	DK235_RS00010	1137	459	dnaN	DNA polymerase III subunit beta	T	T (141)/G (3)	all synonymous	153	A	A (144)
2016	DK235_RS00010	1137	489	dnaN	DNA polymerase III subunit beta	G	G (141)/A (3)	all synonymous	163	T	T (144)
2037	DK235_RS00010	1137	510	dnaN	DNA polymerase III subunit beta	A	A (143)/G (1)	all synonymous	170	T	T (144)
2089	DK235_RS00010	1137	562	dnaN	DNA polymerase III subunit beta	C	C (143)/A (1)	all synonymous	188	R	R (144)
2091	DK235_RS00010	1137	564	dnaN	DNA polymerase III subunit beta	G	G (142)/A (2)	all synonymous	188	R	R (144)
2103	DK235_RS00010	1137	576	dnaN	DNA polymerase III subunit beta	T	T (139)/C (5)	all synonymous	192	L	L (144)
2109	DK235_RS00010	1137	582	dnaN	DNA polymerase III subunit beta	C	C (98)/A (46)	all synonymous	194	T	T (144)
2119	DK235_RS00010	1137	592	dnaN	DNA polymerase III subunit beta	G	G (139)/A (5)	some non-synonymous	198	D	D (139)/N (5)
2121	DK235_RS00010	1137	594	dnaN	DNA polymerase III subunit beta	T	T (141)/C (3)	all synonymous	198	D	D (144)
2133	DK235_RS00010	1137	606	dnaN	DNA polymerase III subunit beta	C	C (135)/T (9)	all synonymous	202	V	V (144)
2193	DK235_RS00010	1137	666	dnaN	DNA polymerase III subunit beta	A	A (139)/G (5)	all synonymous	222	V	V (144)
2199	DK235_RS00010	1137	672	dnaN	DNA polymerase III subunit beta	C	C (141)/T (3)	all synonymous	224	V	V (144)
2220	DK235_RS00010	1137	693	dnaN	DNA polymerase III subunit beta	C	C (142)/A (2)	all synonymous	231	I	I (144)
2244	DK235_RS00010	1137	717	dnaN	DNA polymerase III subunit beta	C	C (142)/T (2)	all synonymous	239	S	S (144)
2259	DK235_RS00010	1137	732	dnaN	DNA polymerase III subunit beta	A	A (143)/G (1)	all synonymous	244	L	L (144)
2283	DK235_RS00010	1137	756	dnaN	DNA polymerase III subunit beta	C	C (126)/A (18)	all synonymous	252	T	T (144)
2315	DK235_RS00010	1137	788	dnaN	DNA polymerase III subunit beta	C	C (143)/T (1)	some non-synonymous	263	T	T (143)/I (1)
2334	DK235_RS00010	1137	807	dnaN	DNA polymerase III subunit beta	A	A (143)/C (1)	all synonymous	269	A	A (144)
2346	DK235_RS00010	1137	819	dnaN	DNA polymerase III subunit beta	C	C (142)/T (2)	all synonymous	273	H	H (144)
2349	DK235_RS00010	1137	822	dnaN	DNA polymerase III subunit beta	G	G (143)/A (1)	all synonymous	274	S	S (144)
2382	DK235_RS00010	1137	855	dnaN	DNA polymerase III subunit beta	C	C (135)/T (8)/G (1)	all synonymous	285	T	T (144)
2403	DK235_RS00010	1137	876	dnaN	DNA polymerase III subunit beta	A	A (143)/G (1)	all synonymous	292	L	L (144)
2427	DK235_RS00010	1137	900	dnaN	DNA polymerase III subunit beta	G	G (143)/T (1)	all synonymous	300	S	S (144)
2430	DK235_RS00010	1137	903	dnaN	DNA polymerase III subunit beta	T	T (143)/C (1)	all synonymous	301	A	A (144)
2499	DK235_RS00010	1137	972	dnaN	DNA polymerase III subunit beta	T	T (106)/C (38)	all synonymous	324	D	D (144)
2508	DK235_RS00010	1137	981	dnaN	DNA polymerase III subunit beta	C	C (143)/T (1)	all synonymous	327	I	I (144)
2535	DK235_RS00010	1137	1008	dnaN	DNA polymerase III subunit beta	A	A (141)/G (3)	all synonymous	336	E	E (144)
2555	DK235_RS00010	1137	1028	dnaN	DNA polymerase III subunit beta	G	G (143)/T (1)	some non-synonymous	343	S	S (143)/I (1)
2587	DK235_RS00010	1137	1060	dnaN	DNA polymerase III subunit beta	G	G (143)/A (1)	some non-synonymous	354	V	V (143)/I (1)
2604	DK235_RS00010	1137	1077	dnaN	DNA polymerase III subunit beta	G	G (140)/A (4)	all synonymous	359	L	L (144)
2605	DK235_RS00010	1137	1078	dnaN	DNA polymerase III subunit beta	A	A (143)/G (1)	some non-synonymous	360	I	I (143)/V (1)
2610	DK235_RS00010	1137	1083	dnaN	DNA polymerase III subunit beta	A	A (137)/C (7)	all synonymous	361	P	P (144)
2619	DK235_RS00010	1137	1092	dnaN	DNA polymerase III subunit beta	A	A (143)/G (1)	all synonymous	364	E	E (144)
2622	DK235_RS00010	1137	1095	dnaN	DNA polymerase III subunit beta	G	G (136)/T (7)/A (1)	all synonymous	365	G	G (144)
2623	DK235_RS00010	1137	1096	dnaN	DNA polymerase III subunit beta	G	G (143)/C (1)	some non-synonymous	366	E	E (143)/Q (1)
2634	DK235_RS00010	1137	1107	dnaN	DNA polymerase III subunit beta	T	T (139)/C (5)	all synonymous	369	I	I (144)
2652	DK235_RS00010	1137	1125	dnaN	DNA polymerase III subunit beta	T	T (140)/G (4)	all synonymous	375	V	V (144)
2658	DK235_RS00010	1137	1131	dnaN	DNA polymerase III subunit beta	C	C (143)/T (1)	all synonymous	377	T	T (144)
4402	DK235_RS00030	1116	4	ychF	redox-regulated ATPase YchF	T	G (80)/T (64)	some non-synonymous	2	S	A (80)/S (64)
4416	DK235_RS00030	1116	18	ychF	redox-regulated ATPase YchF	A	A (143)/T (1)	all synonymous	6	G	G (144)
4422	DK235_RS00030	1116	24	ychF	redox-regulated ATPase YchF	C	C (137)/A (7)	all synonymous	8	V	V (144)
4428	DK235_RS00030	1116	30	ychF	redox-regulated ATPase YchF	G	G (133)/A (11)	all synonymous	10	L	L (144)
4431	DK235_RS00030	1116	33	ychF	redox-regulated ATPase YchF	A	A (140)/T (4)	all synonymous	11	P	P (144)
4437	DK235_RS00030	1116	39	ychF	redox-regulated ATPase YchF	T	T (140)/A (4)	all synonymous	13	V	V (144)
4449	DK235_RS00030	1116	51	ychF	redox-regulated ATPase YchF	C	C (98)/T (46)	all synonymous	17	T	T (144)
4450	DK235_RS00030	1116	52	ychF	redox-regulated ATPase YchF	C	C (140)/T (4)	all synonymous	18	L	L (144)
4458	DK235_RS00030	1116	60	ychF	redox-regulated ATPase YchF	C	C (138)/T (6)	all synonymous	20	N	N (144)
4461	DK235_RS00030	1116	63	ychF	redox-regulated ATPase YchF	A	A (137)/G (7)	all synonymous	21	A	A (144)
4467	DK235_RS00030	1116	69	ychF	redox-regulated ATPase YchF	C	C (129)/A (15)	all synonymous	23	T	T (144)
4470	DK235_RS00030	1116	72	ychF	redox-regulated ATPase YchF	G	G (143)/A (1)	all synonymous	24	K	K (144)
4479	DK235_RS00030	1116	81	ychF	redox-regulated ATPase YchF	A	A (138)/T (6)	all synonymous	27	A	A (144)
4482	DK235_RS00030	1116	84	ychF	redox-regulated ATPase YchF	A	A (113)/G (31)	all synonymous	28	E	E (144)
4485	DK235_RS00030	1116	87	ychF	redox-regulated ATPase YchF	T	T (136)/A (8)	all synonymous	29	A	A (144)
4488	DK235_RS00030	1116	90	ychF	redox-regulated ATPase YchF	A	A (125)/C (18)/T (1)	all synonymous	30	A	A (144)
4494	DK235_RS00030	1116	96	ychF	redox-regulated ATPase YchF	C	C (143)/T (1)	all synonymous	32	Y	Y (144)
4500	DK235_RS00030	1116	102	ychF	redox-regulated ATPase YchF	C	C (143)/T (1)	all synonymous	34	F	F (144)
4503	DK235_RS00030	1116	105	ychF	redox-regulated ATPase YchF	A	A (79)/G (65)	all synonymous	35	A	A (144)
4506	DK235_RS00030	1116	108	ychF	redox-regulated ATPase YchF	T	T (79)/C (65)	all synonymous	36	T	T (144)
4518	DK235_RS00030	1116	120	ychF	redox-regulated ATPase YchF	C	C (143)/T (1)	all synonymous	40	N	N (144)
4521	DK235_RS00030	1116	123	ychF	redox-regulated ATPase YchF	C	C (135)/T (9)	all synonymous	41	V	V (144)
4524	DK235_RS00030	1116	126	ychF	redox-regulated ATPase YchF	C	C (128)/T (16)	all synonymous	42	G	G (144)
4530	DK235_RS00030	1116	132	ychF	redox-regulated ATPase YchF	A	A (80)/G (64)	all synonymous	44	V	V (144)
4533	DK235_RS00030	1116	135	ychF	redox-regulated ATPase YchF	A	A (142)/G (2)	all synonymous	45	E	E (144)
4536	DK235_RS00030	1116	138	ychF	redox-regulated ATPase YchF	G	G (143)/A (1)	all synonymous	46	V	V (144)
4539	DK235_RS00030	1116	141	ychF	redox-regulated ATPase YchF	C	C (136)/A (5)/T (3)	all synonymous	47	P	P (144)
4545	DK235_RS00030	1116	147	ychF	redox-regulated ATPase YchF	G	G (143)/A (1)	all synonymous	49	E	E (144)
4549	DK235_RS00030	1116	151	ychF	redox-regulated ATPase YchF	C	T (74)/C (70)	all synonymous	51	L	L (144)
4551	DK235_RS00030	1116	153	ychF	redox-regulated ATPase YchF	G	G (139)/A (5)	all synonymous	51	L	L (144)
4557	DK235_RS00030	1116	159	ychF	redox-regulated ATPase YchF	G	G (90)/A (54)	all synonymous	53	K	K (144)
4563	DK235_RS00030	1116	165	ychF	redox-regulated ATPase YchF	C	A (75)/C (68)/G (1)	all synonymous	55	T	T (144)
4566	DK235_RS00030	1116	168	ychF	redox-regulated ATPase YchF	A	A (142)/G (2)	all synonymous	56	E	E (144)
4572	DK235_RS00030	1116	174	ychF	redox-regulated ATPase YchF	C	C (142)/T (2)	all synonymous	58	I	I (144)
4574	DK235_RS00030	1116	176	ychF	redox-regulated ATPase YchF	T	C (82)/T (62)	some non-synonymous	59	I	T (82)/I (62)
4575	DK235_RS00030	1116	177	ychF	redox-regulated ATPase YchF	C	C (128)/T (16)	all synonymous	59	I	I (144)
4587	DK235_RS00030	1116	189	ychF	redox-regulated ATPase YchF	A	A (143)/T (1)	all synonymous	63	T	T (144)
4590	DK235_RS00030	1116	192	ychF	redox-regulated ATPase YchF	G	G (117)/T (14)/C (13)	all synonymous	64	V	V (144)
4593	DK235_RS00030	1116	195	ychF	redox-regulated ATPase YchF	A	A (140)/G (4)	all synonymous	65	P	P (144)
4596	DK235_RS00030	1116	198	ychF	redox-regulated ATPase YchF	G	G (125)/C (18)/T (1)	all synonymous	66	T	T (144)
4599	DK235_RS00030	1116	201	ychF	redox-regulated ATPase YchF	T	T (141)/C (3)	all synonymous	67	T	T (144)
4602	DK235_RS00030	1116	204	ychF	redox-regulated ATPase YchF	T	T (143)/C (1)	all synonymous	68	F	F (144)
4611	DK235_RS00030	1116	213	ychF	redox-regulated ATPase YchF	T	T (111)/C (33)	all synonymous	71	T	T (144)
4620	DK235_RS00030	1116	222	ychF	redox-regulated ATPase YchF	T	T (75)/C (69)	all synonymous	74	A	A (144)
4623	DK235_RS00030	1116	225	ychF	redox-regulated ATPase YchF	T	T (143)/C (1)	all synonymous	75	G	G (144)
4638	DK235_RS00030	1116	240	ychF	redox-regulated ATPase YchF	T	T (128)/C (16)	all synonymous	80	A	A (144)
4650	DK235_RS00030	1116	252	ychF	redox-regulated ATPase YchF	A	A (140)/G (4)	all synonymous	84	E	E (144)
4653	DK235_RS00030	1116	255	ychF	redox-regulated ATPase YchF	A	A (129)/G (15)	all synonymous	85	G	G (144)
4662	DK235_RS00030	1116	264	ychF	redox-regulated ATPase YchF	T	T (132)/C (12)	all synonymous	88	N	N (144)
4677	DK235_RS00030	1116	279	ychF	redox-regulated ATPase YchF	T	T (141)/C (3)	all synonymous	93	N	N (144)
4680	DK235_RS00030	1116	282	ychF	redox-regulated ATPase YchF	C	C (143)/A (1)	all synonymous	94	I	I (144)
4683	DK235_RS00030	1116	285	ychF	redox-regulated ATPase YchF	C	C (133)/T (11)	all synonymous	95	R	R (144)
4686	DK235_RS00030	1116	288	ychF	redox-regulated ATPase YchF	A	A (130)/G (14)	all synonymous	96	E	E (144)
4689	DK235_RS00030	1116	291	ychF	redox-regulated ATPase YchF	T	T (139)/G (5)	all synonymous	97	V	V (144)
4692	DK235_RS00030	1116	294	ychF	redox-regulated ATPase YchF	T	T (138)/C (6)	all synonymous	98	D	D (144)
4695	DK235_RS00030	1116	297	ychF	redox-regulated ATPase YchF	G	G (115)/C (18)/A (6)/T (5)	all synonymous	99	A	A (144)
4698	DK235_RS00030	1116	300	ychF	redox-regulated ATPase YchF	T	T (143)/C (1)	all synonymous	100	I	I (144)
4704	DK235_RS00030	1116	306	ychF	redox-regulated ATPase YchF	C	C (136)/T (8)	all synonymous	102	H	H (144)
4707	DK235_RS00030	1116	309	ychF	redox-regulated ATPase YchF	T	T (114)/G (30)	all synonymous	103	V	V (144)
4716	DK235_RS00030	1116	318	ychF	redox-regulated ATPase YchF	C	C (137)/T (4)/A (3)	all synonymous	106	A	A (144)
4722	DK235_RS00030	1116	324	ychF	redox-regulated ATPase YchF	C	C (132)/T (12)	all synonymous	108	D	D (144)
4734	DK235_RS00030	1116	336	ychF	redox-regulated ATPase YchF	C	C (95)/T (49)	all synonymous	112	V	V (144)
4749	DK235_RS00030	1116	351	ychF	redox-regulated ATPase YchF	C	C (132)/T (10)/A (2)	all synonymous	117	G	G (144)
4752	DK235_RS00030	1116	354	ychF	redox-regulated ATPase YchF	T	T (142)/A (1)/G (1)	all synonymous	118	R	R (144)
4758	DK235_RS00030	1116	360	ychF	redox-regulated ATPase YchF	T	T (84)/C (60)	all synonymous	120	D	D (144)
4761	DK235_RS00030	1116	363	ychF	redox-regulated ATPase YchF	C	C (141)/T (3)	all synonymous	121	A	A (144)
4767	DK235_RS00030	1116	369	ychF	redox-regulated ATPase YchF	G	G (81)/T (62)/C (1)	all synonymous	123	V	V (144)
4770	DK235_RS00030	1116	372	ychF	redox-regulated ATPase YchF	T	T (136)/C (8)	all synonymous	124	D	D (144)
4773	DK235_RS00030	1116	375	ychF	redox-regulated ATPase YchF	A	A (79)/T (65)	all synonymous	125	P	P (144)
4776	DK235_RS00030	1116	378	ychF	redox-regulated ATPase YchF	C	C (142)/T (2)	all synonymous	126	I	I (144)
4779	DK235_RS00030	1116	381	ychF	redox-regulated ATPase YchF	T	A (74)/T (70)	all synonymous	127	A	A (144)
4782	DK235_RS00030	1116	384	ychF	redox-regulated ATPase YchF	T	T (140)/C (4)	all synonymous	128	D	D (144)
4785	DK235_RS00030	1116	387	ychF	redox-regulated ATPase YchF	T	T (142)/C (2)	all synonymous	129	I	I (144)
4791	DK235_RS00030	1116	393	ychF	redox-regulated ATPase YchF	C	C (89)/T (55)	all synonymous	131	T	T (144)
4798	DK235_RS00030	1116	400	ychF	redox-regulated ATPase YchF	C	C (142)/T (2)	all synonymous	134	L	L (144)
4800	DK235_RS00030	1116	402	ychF	redox-regulated ATPase YchF	A	A (141)/G (3)	all synonymous	134	L	L (144)
4815	DK235_RS00030	1116	417	ychF	redox-regulated ATPase YchF	G	G (143)/A (1)	all synonymous	139	A	A (144)
4818	DK235_RS00030	1116	420	ychF	redox-regulated ATPase YchF	C	C (142)/T (2)	all synonymous	140	D	D (144)
4819	DK235_RS00030	1116	421	ychF	redox-regulated ATPase YchF	C	C (143)/T (1)	all synonymous	141	L	L (144)
4821	DK235_RS00030	1116	423	ychF	redox-regulated ATPase YchF	A	A (143)/G (1)	all synonymous	141	L	L (144)
4827	DK235_RS00030	1116	429	ychF	redox-regulated ATPase YchF	C	C (138)/T (6)	all synonymous	143	S	S (144)
4833	DK235_RS00030	1116	435	ychF	redox-regulated ATPase YchF	C	C (143)/T (1)	all synonymous	145	N	N (144)
4836	DK235_RS00030	1116	438	ychF	redox-regulated ATPase YchF	G	G (140)/A (4)	all synonymous	146	K	K (144)
4839	DK235_RS00030	1116	441	ychF	redox-regulated ATPase YchF	T	T (141)/C (3)	all synonymous	147	R	R (144)
4863	DK235_RS00030	1116	465	ychF	redox-regulated ATPase YchF	C	C (118)/A (26)	all synonymous	155	A	A (144)
4869	DK235_RS00030	1116	471	ychF	redox-regulated ATPase YchF	G	G (143)/A (1)	all synonymous	157	T	T (144)
4881	DK235_RS00030	1116	483	ychF	redox-regulated ATPase YchF	A	G (79)/A (65)	all synonymous	161	K	K (144)
4890	DK235_RS00030	1116	492	ychF	redox-regulated ATPase YchF	C	C (132)/G (7)/A (4)/T (1)	all synonymous	164	V	V (144)
4899	DK235_RS00030	1116	501	ychF	redox-regulated ATPase YchF	T	T (143)/C (1)	all synonymous	167	F	F (144)
4905	DK235_RS00030	1116	507	ychF	redox-regulated ATPase YchF	T	T (111)/C (33)	all synonymous	169	V	V (144)
4920	DK235_RS00030	1116	522	ychF	redox-regulated ATPase YchF	A	A (139)/G (5)	all synonymous	174	K	K (144)
4923	DK235_RS00030	1116	525	ychF	redox-regulated ATPase YchF	T	T (137)/A (7)	all synonymous	175	P	P (144)
4926	DK235_RS00030	1116	528	ychF	redox-regulated ATPase YchF	C	C (143)/T (1)	all synonymous	176	V	V (144)
4927	DK235_RS00030	1116	529	ychF	redox-regulated ATPase YchF	C	C (127)/T (17)	all synonymous	177	L	L (144)
4929	DK235_RS00030	1116	531	ychF	redox-regulated ATPase YchF	A	A (126)/G (17)/T (1)	all synonymous	177	L	L (144)
4935	DK235_RS00030	1116	537	ychF	redox-regulated ATPase YchF	C	C (140)/T (4)	all synonymous	179	D	D (144)
4938	DK235_RS00030	1116	540	ychF	redox-regulated ATPase YchF	A	A (142)/G (2)	all synonymous	180	G	G (144)
4944	DK235_RS00030	1116	546	ychF	redox-regulated ATPase YchF	T	T (141)/A (2)/C (1)	all synonymous	182	S	S (144)
4947	DK235_RS00030	1116	549	ychF	redox-regulated ATPase YchF	C	C (81)/T (63)	all synonymous	183	A	A (144)
4950	DK235_RS00030	1116	552	ychF	redox-regulated ATPase YchF	C	T (79)/C (64)/A (1)	all synonymous	184	R	R (144)
4953	DK235_RS00030	1116	555	ychF	redox-regulated ATPase YchF	A	A (131)/G (13)	all synonymous	185	T	T (144)
4959	DK235_RS00030	1116	561	ychF	redox-regulated ATPase YchF	G	C (78)/G (65)/T (1)	some non-synonymous	187	E	D (79)/E (65)
4965	DK235_RS00030	1116	567	ychF	redox-regulated ATPase YchF	A	A (134)/C (9)/T (1)	all synonymous	189	T	T (144)
4983	DK235_RS00030	1116	585	ychF	redox-regulated ATPase YchF	C	C (141)/T (3)	all synonymous	195	I	I (144)
4986	DK235_RS00030	1116	588	ychF	redox-regulated ATPase YchF	T	T (134)/C (10)	all synonymous	196	V	V (144)
4995	DK235_RS00030	1116	597	ychF	redox-regulated ATPase YchF	C	C (141)/T (3)	all synonymous	199	L	L (144)
5001	DK235_RS00030	1116	603	ychF	redox-regulated ATPase YchF	C	C (139)/T (5)	all synonymous	201	L	L (144)
5007	DK235_RS00030	1116	609	ychF	redox-regulated ATPase YchF	C	C (136)/G (5)/A (3)	all synonymous	203	T	T (144)
5009	DK235_RS00030	1116	611	ychF	redox-regulated ATPase YchF	C	C (143)/T (1)	some non-synonymous	204	T	T (143)/I (1)
5010	DK235_RS00030	1116	612	ychF	redox-regulated ATPase YchF	T	T (123)/C (21)	all synonymous	204	T	T (144)
5013	DK235_RS00030	1116	615	ychF	redox-regulated ATPase YchF	A	A (123)/G (21)	all synonymous	205	K	K (144)
5016	DK235_RS00030	1116	618	ychF	redox-regulated ATPase YchF	C	A (80)/C (64)	all synonymous	206	P	P (144)
5019	DK235_RS00030	1116	621	ychF	redox-regulated ATPase YchF	C	C (143)/T (1)	all synonymous	207	V	V (144)
5031	DK235_RS00030	1116	633	ychF	redox-regulated ATPase YchF	C	C (139)/T (5)	all synonymous	211	A	A (144)
5034	DK235_RS00030	1116	636	ychF	redox-regulated ATPase YchF	T	C (73)/T (71)	all synonymous	212	N	N (144)
5037	DK235_RS00030	1116	639	ychF	redox-regulated ATPase YchF	T	C (80)/T (64)	all synonymous	213	V	V (144)
5046	DK235_RS00030	1116	648	ychF	redox-regulated ATPase YchF	C	C (139)/T (5)	all synonymous	216	D	D (144)
5052	DK235_RS00030	1116	654	ychF	redox-regulated ATPase YchF	A	A (142)/G (2)	all synonymous	218	V	V (144)
5055	DK235_RS00030	1116	657	ychF	redox-regulated ATPase YchF	A	A (142)/G (2)	all synonymous	219	A	A (144)
5061	DK235_RS00030	1116	663	ychF	redox-regulated ATPase YchF	T	T (142)/A (2)	all synonymous	221	P	P (144)
5064	DK235_RS00030	1116	666	ychF	redox-regulated ATPase YchF	G	G (131)/T (11)/C (2)	some non-synonymous	222	E	E (131)/D (13)
5065	DK235_RS00030	1116	667	ychF	redox-regulated ATPase YchF	G	T (107)/G (37)	some non-synonymous	223	A	S (107)/A (37)
5067	DK235_RS00030	1116	669	ychF	redox-regulated ATPase YchF	T	T (142)/C (2)	all synonymous	223	A	A (144)
5072	DK235_RS00030	1116	674	ychF	redox-regulated ATPase YchF	G	G (141)/A (3)	some non-synonymous	225	S	S (141)/N (3)
5073	DK235_RS00030	1116	675	ychF	redox-regulated ATPase YchF	T	T (128)/C (16)	all synonymous	225	S	S (144)
5077	DK235_RS00030	1116	679	ychF	redox-regulated ATPase YchF	G	G (101)/A (43)	some non-synonymous	227	V	V (101)/I (43)
5079	DK235_RS00030	1116	681	ychF	redox-regulated ATPase YchF	T	T (136)/G (8)	all synonymous	227	V	V (144)
5083	DK235_RS00030	1116	685	ychF	redox-regulated ATPase YchF	C	C (101)/A (43)	some non-synonymous	229	Q	Q (101)/K (43)
5094	DK235_RS00030	1116	696	ychF	redox-regulated ATPase YchF	C	C (141)/T (3)	all synonymous	232	D	D (144)
5100	DK235_RS00030	1116	702	ychF	redox-regulated ATPase YchF	A	A (85)/G (58)/T (1)	all synonymous	234	A	A (144)
5103	DK235_RS00030	1116	705	ychF	redox-regulated ATPase YchF	A	A (141)/G (3)	all synonymous	235	A	A (144)
5121	DK235_RS00030	1116	723	ychF	redox-regulated ATPase YchF	G	G (136)/A (5)/T (2)/C (1)	all synonymous	241	V	V (144)
5124	DK235_RS00030	1116	726	ychF	redox-regulated ATPase YchF	G	G (138)/A (6)	all synonymous	242	V	V (144)
5127	DK235_RS00030	1116	729	ychF	redox-regulated ATPase YchF	G	G (139)/A (4)/C (1)	all synonymous	243	V	V (144)
5130	DK235_RS00030	1116	732	ychF	redox-regulated ATPase YchF	C	T (74)/C (70)	all synonymous	244	I	I (144)
5133	DK235_RS00030	1116	735	ychF	redox-regulated ATPase YchF	T	T (143)/A (1)	all synonymous	245	S	S (144)
5136	DK235_RS00030	1116	738	ychF	redox-regulated ATPase YchF	G	G (143)/T (1)	all synonymous	246	A	A (144)
5142	DK235_RS00030	1116	744	ychF	redox-regulated ATPase YchF	T	T (135)/A (9)	all synonymous	248	A	A (144)
5148	DK235_RS00030	1116	750	ychF	redox-regulated ATPase YchF	A	A (125)/G (19)	all synonymous	250	E	E (144)
5154	DK235_RS00030	1116	756	ychF	redox-regulated ATPase YchF	T	T (143)/C (1)	all synonymous	252	I	I (144)
5160	DK235_RS00030	1116	762	ychF	redox-regulated ATPase YchF	A	A (135)/G (9)	all synonymous	254	E	E (144)
5161	DK235_RS00030	1116	763	ychF	redox-regulated ATPase YchF	C	C (136)/T (8)	some non-synonymous	255	L	L (136)/F (8)
5163	DK235_RS00030	1116	765	ychF	redox-regulated ATPase YchF	C	C (132)/G (8)/A (4)	all synonymous	255	L	L (144)
5166	DK235_RS00030	1116	768	ychF	redox-regulated ATPase YchF	C	C (139)/T (5)	all synonymous	256	D	D (144)
5172	DK235_RS00030	1116	774	ychF	redox-regulated ATPase YchF	A	A (136)/G (8)	all synonymous	258	E	E (144)
5180	DK235_RS00030	1116	782	ychF	redox-regulated ATPase YchF	G	G (143)/T (1)	some non-synonymous	261	G	G (143)/V (1)
5181	DK235_RS00030	1116	783	ychF	redox-regulated ATPase YchF	C	C (111)/T (25)/G (8)	all synonymous	261	G	G (144)
5184	DK235_RS00030	1116	786	ychF	redox-regulated ATPase YchF	G	G (142)/A (2)	all synonymous	262	E	E (144)
5190	DK235_RS00030	1116	792	ychF	redox-regulated ATPase YchF	A	A (115)/G (29)	all synonymous	264	L	L (144)
5195	DK235_RS00030	1116	797	ychF	redox-regulated ATPase YchF	C	C (123)/A (21)	some non-synonymous	266	A	A (123)/E (21)
5196	DK235_RS00030	1116	798	ychF	redox-regulated ATPase YchF	A	A (114)/C (22)/T (8)	all synonymous	266	A	A (144)
5199	DK235_RS00030	1116	801	ychF	redox-regulated ATPase YchF	C	C (139)/T (5)	all synonymous	267	L	L (144)
5202	DK235_RS00030	1116	804	ychF	redox-regulated ATPase YchF	A	A (121)/T (12)/C (11)	all synonymous	268	G	G (144)
5203	DK235_RS00030	1116	805	ychF	redox-regulated ATPase YchF	T	T (143)/C (1)	all synonymous	269	L	L (144)
5205	DK235_RS00030	1116	807	ychF	redox-regulated ATPase YchF	A	A (125)/G (19)	all synonymous	269	L	L (144)
5206	DK235_RS00030	1116	808	ychF	redox-regulated ATPase YchF	A	A (143)/G (1)	some non-synonymous	270	T	T (143)/A (1)
5217	DK235_RS00030	1116	819	ychF	redox-regulated ATPase YchF	C	C (124)/T (20)	all synonymous	273	G	G (144)
5226	DK235_RS00030	1116	828	ychF	redox-regulated ATPase YchF	A	A (138)/G (6)	all synonymous	276	K	K (144)
5229	DK235_RS00030	1116	831	ychF	redox-regulated ATPase YchF	A	A (128)/G (16)	all synonymous	277	L	L (144)
5232	DK235_RS00030	1116	834	ychF	redox-regulated ATPase YchF	A	A (128)/C (10)/T (6)	all synonymous	278	T	T (144)
5234	DK235_RS00030	1116	836	ychF	redox-regulated ATPase YchF	G	G (143)/A (1)	some non-synonymous	279	R	R (143)/H (1)
5244	DK235_RS00030	1116	846	ychF	redox-regulated ATPase YchF	T	T (121)/C (23)	all synonymous	282	Y	Y (144)
5247	DK235_RS00030	1116	849	ychF	redox-regulated ATPase YchF	C	C (141)/T (3)	all synonymous	283	H	H (144)
5250	DK235_RS00030	1116	852	ychF	redox-regulated ATPase YchF	G	G (135)/A (9)	all synonymous	284	L	L (144)
5256	DK235_RS00030	1116	858	ychF	redox-regulated ATPase YchF	T	T (126)/A (18)	all synonymous	286	G	G (144)
5259	DK235_RS00030	1116	861	ychF	redox-regulated ATPase YchF	A	A (123)/T (21)	all synonymous	287	L	L (144)
5262	DK235_RS00030	1116	864	ychF	redox-regulated ATPase YchF	C	C (124)/T (12)/A (5)/G (3)	all synonymous	288	G	G (144)
5265	DK235_RS00030	1116	867	ychF	redox-regulated ATPase YchF	C	C (139)/T (5)	all synonymous	289	T	T (144)
5274	DK235_RS00030	1116	876	ychF	redox-regulated ATPase YchF	A	A (139)/C (5)	all synonymous	292	T	T (144)
5280	DK235_RS00030	1116	882	ychF	redox-regulated ATPase YchF	G	G (132)/A (12)	all synonymous	294	G	G (144)
5283	DK235_RS00030	1116	885	ychF	redox-regulated ATPase YchF	G	G (122)/A (22)	all synonymous	295	E	E (144)
5286	DK235_RS00030	1116	888	ychF	redox-regulated ATPase YchF	G	G (119)/A (25)	all synonymous	296	K	K (144)
5289	DK235_RS00030	1116	891	ychF	redox-regulated ATPase YchF	G	G (119)/A (25)	all synonymous	297	E	E (144)
5292	DK235_RS00030	1116	894	ychF	redox-regulated ATPase YchF	T	T (122)/G (21)/A (1)	all synonymous	298	V	V (144)
5298	DK235_RS00030	1116	900	ychF	redox-regulated ATPase YchF	T	T (143)/A (1)	all synonymous	300	A	A (144)
5307	DK235_RS00030	1116	909	ychF	redox-regulated ATPase YchF	C	C (134)/T (10)	all synonymous	303	F	F (144)
5310	DK235_RS00030	1116	912	ychF	redox-regulated ATPase YchF	A	A (121)/G (23)	all synonymous	304	K	K (144)
5313	DK235_RS00030	1116	915	ychF	redox-regulated ATPase YchF	T	T (141)/C (3)	all synonymous	305	R	R (144)
5314	DK235_RS00030	1116	916	ychF	redox-regulated ATPase YchF	G	G (141)/A (3)	some non-synonymous	306	G	G (141)/S (3)
5316	DK235_RS00030	1116	918	ychF	redox-regulated ATPase YchF	T	T (127)/C (17)	all synonymous	306	G	G (144)
5318	DK235_RS00030	1116	920	ychF	redox-regulated ATPase YchF	T	T (123)/C (21)	some non-synonymous	307	M	M (123)/T (21)
5325	DK235_RS00030	1116	927	ychF	redox-regulated ATPase YchF	T	T (130)/C (11)/A (3)	all synonymous	309	A	A (144)
5331	DK235_RS00030	1116	933	ychF	redox-regulated ATPase YchF	G	G (122)/A (22)	all synonymous	311	Q	Q (144)
5337	DK235_RS00030	1116	939	ychF	redox-regulated ATPase YchF	A	A (110)/T (31)/G (3)	all synonymous	313	A	A (144)
5340	DK235_RS00030	1116	942	ychF	redox-regulated ATPase YchF	C	C (118)/T (23)/G (3)	all synonymous	314	G	G (144)
5343	DK235_RS00030	1116	945	ychF	redox-regulated ATPase YchF	T	T (129)/C (15)	all synonymous	315	I	I (144)
5349	DK235_RS00030	1116	951	ychF	redox-regulated ATPase YchF	T	T (113)/C (31)	all synonymous	317	H	H (144)
5358	DK235_RS00030	1116	960	ychF	redox-regulated ATPase YchF	C	C (134)/T (10)	all synonymous	320	F	F (144)
5361	DK235_RS00030	1116	963	ychF	redox-regulated ATPase YchF	A	A (141)/G (3)	all synonymous	321	E	E (144)
5367	DK235_RS00030	1116	969	ychF	redox-regulated ATPase YchF	T	T (111)/C (33)	all synonymous	323	G	G (144)
5379	DK235_RS00030	1116	981	ychF	redox-regulated ATPase YchF	C	C (143)/T (1)	all synonymous	327	A	A (144)
5382	DK235_RS00030	1116	984	ychF	redox-regulated ATPase YchF	T	T (109)/A (18)/C (17)	all synonymous	328	V	V (144)
5389	DK235_RS00030	1116	991	ychF	redox-regulated ATPase YchF	T	T (143)/G (1)	some non-synonymous	331	S	S (143)/A (1)
5391	DK235_RS00030	1116	993	ychF	redox-regulated ATPase YchF	A	A (108)/C (34)/T (2)	all synonymous	331	S	S (144)
5394	DK235_RS00030	1116	996	ychF	redox-regulated ATPase YchF	C	C (108)/T (36)	all synonymous	332	Y	Y (144)
5397	DK235_RS00030	1116	999	ychF	redox-regulated ATPase YchF	T	T (142)/A (1)/C (1)	some non-synonymous	333	D	D (143)/E (1)
5403	DK235_RS00030	1116	1005	ychF	redox-regulated ATPase YchF	A	A (108)/G (36)	all synonymous	335	L	L (144)
5406	DK235_RS00030	1116	1008	ychF	redox-regulated ATPase YchF	G	G (108)/T (36)	some non-synonymous	336	M	M (108)/I (36)
5407	DK235_RS00030	1116	1009	ychF	redox-regulated ATPase YchF	A	A (108)/C (36)	some non-synonymous	337	T	T (108)/P (36)
5408	DK235_RS00030	1116	1010	ychF	redox-regulated ATPase YchF	C	C (108)/A (36)	some non-synonymous	337	T	T (108)/N (36)
5409	DK235_RS00030	1116	1011	ychF	redox-regulated ATPase YchF	C	C (108)/A (35)/G (1)	all synonymous	337	T	T (144)
5412	DK235_RS00030	1116	1014	ychF	redox-regulated ATPase YchF	C	C (127)/T (17)	all synonymous	338	Y	Y (144)
5421	DK235_RS00030	1116	1023	ychF	redox-regulated ATPase YchF	G	G (134)/A (10)	all synonymous	341	E	E (144)
5424	DK235_RS00030	1116	1026	ychF	redox-regulated ATPase YchF	G	G (133)/A (11)	all synonymous	342	K	K (144)
5427	DK235_RS00030	1116	1029	ychF	redox-regulated ATPase YchF	T	T (138)/A (6)	all synonymous	343	A	A (144)
5430	DK235_RS00030	1116	1032	ychF	redox-regulated ATPase YchF	T	T (136)/C (6)/A (2)	all synonymous	344	V	V (144)
5433	DK235_RS00030	1116	1035	ychF	redox-regulated ATPase YchF	A	A (126)/G (18)	all synonymous	345	K	K (144)
5436	DK235_RS00030	1116	1038	ychF	redox-regulated ATPase YchF	A	A (142)/G (2)	all synonymous	346	E	E (144)
5439	DK235_RS00030	1116	1041	ychF	redox-regulated ATPase YchF	A	A (141)/T (3)	all synonymous	347	A	A (144)
5448	DK235_RS00030	1116	1050	ychF	redox-regulated ATPase YchF	T	T (119)/C (25)	all synonymous	350	L	L (144)
5451	DK235_RS00030	1116	1053	ychF	redox-regulated ATPase YchF	T	T (142)/A (2)	all synonymous	351	R	R (144)
5454	DK235_RS00030	1116	1056	ychF	redox-regulated ATPase YchF	A	A (142)/G (2)	all synonymous	352	E	E (144)
5466	DK235_RS00030	1116	1068	ychF	redox-regulated ATPase YchF	G	G (127)/A (17)	all synonymous	356	E	E (144)
5469	DK235_RS00030	1116	1071	ychF	redox-regulated ATPase YchF	C	C (126)/T (18)	all synonymous	357	Y	Y (144)
5472	DK235_RS00030	1116	1074	ychF	redox-regulated ATPase YchF	G	G (126)/C (16)/T (2)	all synonymous	358	V	V (144)
5478	DK235_RS00030	1116	1080	ychF	redox-regulated ATPase YchF	A	A (138)/G (6)	all synonymous	360	Q	Q (144)
5481	DK235_RS00030	1116	1083	ychF	redox-regulated ATPase YchF	T	T (133)/C (11)	all synonymous	361	D	D (144)
5484	DK235_RS00030	1116	1086	ychF	redox-regulated ATPase YchF	G	G (143)/T (1)	all synonymous	362	G	G (144)
5487	DK235_RS00030	1116	1089	ychF	redox-regulated ATPase YchF	C	C (142)/T (2)	all synonymous	363	D	D (144)
5496	DK235_RS00030	1116	1098	ychF	redox-regulated ATPase YchF	G	G (139)/A (5)	all synonymous	366	E	E (144)
5502	DK235_RS00030	1116	1104	ychF	redox-regulated ATPase YchF	C	C (138)/T (6)	all synonymous	368	R	R (144)
5505	DK235_RS00030	1116	1107	ychF	redox-regulated ATPase YchF	T	T (141)/C (3)	all synonymous	369	F	F (144)
5508	DK235_RS00030	1116	1110	ychF	redox-regulated ATPase YchF	C	C (87)/T (57)	all synonymous	370	N	N (144)
5511	DK235_RS00030	1116	1113	ychF	redox-regulated ATPase YchF	T	T (136)/C (4)/A (3)/G (1)	all synonymous	371	V	V (144)
5513	DK235_RS00030	1116	1115	ychF	redox-regulated ATPase YchF	G	G (131)/A (13)	all synonymous	372	*	* (144)
10538	DK235_RS00055	1281	4		serine hydrolase	C	C (141)/T (2)	some non-synonymous	2	Q	Q (141)/* (2)
10539	DK235_RS00055	1281	5		serine hydrolase	A	A (140)/G (3)	some non-synonymous	2	Q	Q (140)/R (3)
10543	DK235_RS00055	1281	9		serine hydrolase	A	A (141)/G (2)	all synonymous	3	K	K (143)
10564	DK235_RS00055	1281	30		serine hydrolase	G	G (141)/A (2)	all synonymous	10	L	L (143)
10573	DK235_RS00055	1281	39		serine hydrolase	A	A (126)/G (17)	all synonymous	13	L	L (143)
10586	DK235_RS00055	1281	52		serine hydrolase	G	G (140)/A (3)	some non-synonymous	18	V	V (140)/M (3)
10588	DK235_RS00055	1281	54		serine hydrolase	G	G (99)/A (44)	all synonymous	18	V	V (143)
10614	DK235_RS00055	1281	80		serine hydrolase	A	A (133)/C (10)	some non-synonymous	27	E	E (133)/A (10)
10624	DK235_RS00055	1281	90		serine hydrolase	G	G (139)/A (4)	all synonymous	30	A	A (143)
10654	DK235_RS00055	1281	120		serine hydrolase	C	C (140)/A (3)	all synonymous	40	I	I (143)
10660	DK235_RS00055	1281	126		serine hydrolase	T	T (141)/C (2)	all synonymous	42	D	D (143)
10674	DK235_RS00055	1281	140		serine hydrolase	C	C (142)/T (1)	some non-synonymous	47	T	T (142)/I (1)
10690	DK235_RS00055	1281	156		serine hydrolase	A	A (141)/C (2)	all synonymous	52	P	P (143)
10694	DK235_RS00055	1281	160		serine hydrolase	G	G (141)/A (2)	some non-synonymous	54	V	V (141)/I (2)
10730	DK235_RS00055	1281	196		serine hydrolase	T	C (84)/T (59)	all synonymous	66	L	L (143)
10736	DK235_RS00055	1281	202		serine hydrolase	A	A (136)/G (7)	some non-synonymous	68	I	I (136)/V (7)
10742	DK235_RS00055	1281	208		serine hydrolase	G	G (142)/T (1)	some non-synonymous	70	G	G (142)/C (1)
10743	DK235_RS00055	1281	209		serine hydrolase	G	G (142)/A (1)	some non-synonymous	70	G	G (142)/D (1)
10766	DK235_RS00055	1281	232		serine hydrolase	C	C (142)/T (1)	some non-synonymous	78	H	H (142)/Y (1)
10767	DK235_RS00055	1281	233		serine hydrolase	A	A (130)/G (13)	some non-synonymous	78	H	H (130)/R (13)
10784	DK235_RS00055	1281	250		serine hydrolase	G	G (142)/A (1)	some non-synonymous	84	V	V (142)/I (1)
10785	DK235_RS00055	1281	251		serine hydrolase	T	T (141)/C (2)	some non-synonymous	84	V	V (141)/A (2)
10798	DK235_RS00055	1281	264		serine hydrolase	C	C (130)/T (13)	all synonymous	88	S	S (143)
10817	DK235_RS00055	1281	283		serine hydrolase	C	C (138)/A (5)	some non-synonymous	95	Q	Q (138)/K (5)
10834	DK235_RS00055	1281	300		serine hydrolase	T	T (139)/C (2)/G (2)	all synonymous	100	G	G (143)
10837	DK235_RS00055	1281	303		serine hydrolase	C	C (134)/T (9)	all synonymous	101	Y	Y (143)
10852	DK235_RS00055	1281	318		serine hydrolase	G	G (139)/A (4)	all synonymous	106	R	R (143)
10853	DK235_RS00055	1281	319		serine hydrolase	C	C (142)/T (1)	some non-synonymous	107	H	H (142)/Y (1)
10881	DK235_RS00055	1281	347		serine hydrolase	C	C (142)/A (1)	some non-synonymous	116	T	T (142)/K (1)
10888	DK235_RS00055	1281	354		serine hydrolase	T	T (142)/G (1)	all synonymous	118	T	T (143)
10894	DK235_RS00055	1281	360		serine hydrolase	T	T (140)/A (3)	all synonymous	120	V	V (143)
10925	DK235_RS00055	1281	391		serine hydrolase	A	A (120)/G (23)	some non-synonymous	131	T	T (120)/A (23)
10931	DK235_RS00055	1281	397		serine hydrolase	T	T (120)/C (23)	all synonymous	133	L	L (143)
10942	DK235_RS00055	1281	408		serine hydrolase	A	A (142)/G (1)	all synonymous	136	P	P (143)
10973	DK235_RS00055	1281	439		serine hydrolase	G	G (138)/A (5)	some non-synonymous	147	D	D (138)/N (5)
11005	DK235_RS00055	1281	471		serine hydrolase	T	T (138)/G (5)	all synonymous	157	S	S (143)
11011	DK235_RS00055	1281	477		serine hydrolase	T	T (82)/C (61)	all synonymous	159	I	I (143)
11014	DK235_RS00055	1281	480		serine hydrolase	G	G (83)/A (60)	all synonymous	160	V	V (143)
11016	DK235_RS00055	1281	482		serine hydrolase	C	C (142)/G (1)	some non-synonymous	161	T	T (142)/R (1)
11026	DK235_RS00055	1281	492		serine hydrolase	A	A (142)/G (1)	all synonymous	164	L	L (143)
11032	DK235_RS00055	1281	498		serine hydrolase	T	T (133)/G (10)	some non-synonymous	166	D	D (133)/E (10)
11048	DK235_RS00055	1281	514		serine hydrolase	G	G (140)/T (3)	some non-synonymous	172	D	D (140)/Y (3)
11061	DK235_RS00055	1281	527		serine hydrolase	T	T (138)/G (4)/C (1)	some non-synonymous	176	I	I (138)/S (4)/T (1)
11075	DK235_RS00055	1281	541		serine hydrolase	C	C (140)/T (3)	some non-synonymous	181	L	L (140)/F (3)
11085	DK235_RS00055	1281	551		serine hydrolase	C	C (138)/T (5)	some non-synonymous	184	T	T (138)/M (5)
11103	DK235_RS00055	1281	569		serine hydrolase	C	C (142)/T (1)	some non-synonymous	190	A	A (142)/V (1)
11104	DK235_RS00055	1281	570		serine hydrolase	C	C (129)/T (14)	all synonymous	190	A	A (143)
11132	DK235_RS00055	1281	598		serine hydrolase	T	T (137)/C (6)	some non-synonymous	200	S	S (137)/P (6)
11134	DK235_RS00055	1281	600		serine hydrolase	C	C (141)/T (2)	all synonymous	200	S	S (143)
11145	DK235_RS00055	1281	611		serine hydrolase	T	T (142)/C (1)	some non-synonymous	204	I	I (142)/T (1)
11147	DK235_RS00055	1281	613		serine hydrolase	G	G (140)/A (3)	some non-synonymous	205	G	G (140)/S (3)
11158	DK235_RS00055	1281	624		serine hydrolase	G	G (140)/A (3)	all synonymous	208	V	V (143)
11171	DK235_RS00055	1281	637		serine hydrolase	A	A (142)/T (1)	some non-synonymous	213	T	T (142)/S (1)
11174	DK235_RS00055	1281	640		serine hydrolase	G	G (142)/A (1)	some non-synonymous	214	G	G (142)/S (1)
11190	DK235_RS00055	1281	656		serine hydrolase	T	T (141)/C (2)	some non-synonymous	219	V	V (141)/A (2)
11194	DK235_RS00055	1281	660		serine hydrolase	T	T (142)/C (1)	all synonymous	220	N	N (143)
11221	DK235_RS00055	1281	687		serine hydrolase	C	C (141)/T (2)	all synonymous	229	S	S (143)
11230	DK235_RS00055	1281	696		serine hydrolase	A	A (132)/G (11)	all synonymous	232	K	K (143)
11231	DK235_RS00055	1281	697		serine hydrolase	C	C (138)/T (5)	all synonymous	233	L	L (143)
11270	DK235_RS00055	1281	736		serine hydrolase	G	G (142)/A (1)	some non-synonymous	246	G	G (142)/R (1)
11272	DK235_RS00055	1281	738		serine hydrolase	A	G (102)/A (41)	all synonymous	246	G	G (143)
11275	DK235_RS00055	1281	741		serine hydrolase	T	T (137)/C (6)	all synonymous	247	Y	Y (143)
11306	DK235_RS00055	1281	772		serine hydrolase	G	G (140)/A (3)	some non-synonymous	258	A	A (140)/T (3)
11314	DK235_RS00055	1281	780		serine hydrolase	T	T (142)/C (1)	all synonymous	260	S	S (143)
11315	DK235_RS00055	1281	781		serine hydrolase	A	A (141)/G (2)	some non-synonymous	261	I	I (141)/V (2)
11317	DK235_RS00055	1281	783		serine hydrolase	A	A (136)/G (7)	some non-synonymous	261	I	I (136)/M (7)
11326	DK235_RS00055	1281	792		serine hydrolase	A	A (142)/T (1)	all synonymous	264	P	P (143)
11362	DK235_RS00055	1281	828		serine hydrolase	A	A (142)/C (1)	all synonymous	276	S	S (143)
11367	DK235_RS00055	1281	833		serine hydrolase	C	C (140)/A (3)	some non-synonymous	278	T	T (140)/N (3)
11368	DK235_RS00055	1281	834		serine hydrolase	T	T (140)/A (3)	all synonymous	278	T	T (143)
11374	DK235_RS00055	1281	840		serine hydrolase	C	C (100)/T (43)	all synonymous	280	D	D (143)
11377	DK235_RS00055	1281	843		serine hydrolase	C	C (137)/T (6)	all synonymous	281	N	N (143)
11390	DK235_RS00055	1281	856		serine hydrolase	G	G (142)/T (1)	some non-synonymous	286	V	V (142)/L (1)
11401	DK235_RS00055	1281	867		serine hydrolase	G	G (142)/A (1)	all synonymous	289	L	L (143)
11404	DK235_RS00055	1281	870		serine hydrolase	C	C (141)/T (2)	all synonymous	290	I	I (143)
11414	DK235_RS00055	1281	880		serine hydrolase	G	G (142)/T (1)	some non-synonymous	294	A	A (142)/S (1)
11419	DK235_RS00055	1281	885		serine hydrolase	A	A (142)/G (1)	all synonymous	295	K	K (143)
11428	DK235_RS00055	1281	894		serine hydrolase	T	T (142)/C (1)	all synonymous	298	D	D (143)
11458	DK235_RS00055	1281	924		serine hydrolase	T	T (140)/C (3)	all synonymous	308	Y	Y (143)
11464	DK235_RS00055	1281	930		serine hydrolase	T	T (142)/A (1)	all synonymous	310	A	A (143)
11473	DK235_RS00055	1281	939		serine hydrolase	C	C (142)/T (1)	all synonymous	313	F	F (143)
11479	DK235_RS00055	1281	945		serine hydrolase	T	C (97)/T (46)	all synonymous	315	S	S (143)
11499	DK235_RS00055	1281	965		serine hydrolase	C	C (142)/T (1)	some non-synonymous	322	T	T (142)/I (1)
11508	DK235_RS00055	1281	974		serine hydrolase	C	C (142)/T (1)	some non-synonymous	325	T	T (142)/I (1)
11524	DK235_RS00055	1281	990		serine hydrolase	T	T (141)/C (2)	all synonymous	330	S	S (143)
11545	DK235_RS00055	1281	1011		serine hydrolase	A	A (142)/G (1)	all synonymous	337	S	S (143)
11548	DK235_RS00055	1281	1014		serine hydrolase	T	T (142)/A (1)	all synonymous	338	A	A (143)
11551	DK235_RS00055	1281	1017		serine hydrolase	G	G (96)/A (47)	all synonymous	339	E	E (143)
11552	DK235_RS00055	1281	1018		serine hydrolase	A	A (142)/G (1)	some non-synonymous	340	I	I (142)/V (1)
11554	DK235_RS00055	1281	1020		serine hydrolase	T	C (100)/T (42)/A (1)	all synonymous	340	I	I (143)
11560	DK235_RS00055	1281	1026		serine hydrolase	G	G (135)/T (7)/A (1)	all synonymous	342	G	G (143)
11563	DK235_RS00055	1281	1029		serine hydrolase	A	A (142)/C (1)	some non-synonymous	343	K	K (142)/N (1)
11569	DK235_RS00055	1281	1035		serine hydrolase	G	G (140)/A (3)	some non-synonymous	345	M	M (140)/I (3)
11573	DK235_RS00055	1281	1039		serine hydrolase	G	G (100)/T (42)/A (1)	some non-synonymous	347	A	A (100)/S (42)/T (1)
11575	DK235_RS00055	1281	1041		serine hydrolase	C	C (141)/T (2)	all synonymous	347	A	A (143)
11576	DK235_RS00055	1281	1042		serine hydrolase	T	T (142)/A (1)	some non-synonymous	348	L	L (142)/I (1)
11578	DK235_RS00055	1281	1044		serine hydrolase	A	A (142)/T (1)	some non-synonymous	348	L	L (142)/F (1)
11583	DK235_RS00055	1281	1049		serine hydrolase	T	T (142)/A (1)	some non-synonymous	350	I	I (142)/N (1)
11593	DK235_RS00055	1281	1059		serine hydrolase	C	C (142)/A (1)	all synonymous	353	G	G (143)
11599	DK235_RS00055	1281	1065		serine hydrolase	G	G (142)/A (1)	all synonymous	355	V	V (143)
11630	DK235_RS00055	1281	1096		serine hydrolase	A	A (142)/G (1)	some non-synonymous	366	N	N (142)/D (1)
11650	DK235_RS00055	1281	1116		serine hydrolase	C	C (135)/T (8)	all synonymous	372	D	D (143)
11651	DK235_RS00055	1281	1117		serine hydrolase	A	A (121)/C (22)	some non-synonymous	373	I	I (121)/L (22)
11680	DK235_RS00055	1281	1146		serine hydrolase	C	C (141)/T (2)	all synonymous	382	G	G (143)
11689	DK235_RS00055	1281	1155		serine hydrolase	C	T (101)/C (42)	all synonymous	385	D	D (143)
11710	DK235_RS00055	1281	1176		serine hydrolase	G	G (142)/A (1)	all synonymous	392	A	A (143)
11724	DK235_RS00055	1281	1190		serine hydrolase	G	G (138)/A (5)	some non-synonymous	397	G	G (138)/E (5)
11725	DK235_RS00055	1281	1191		serine hydrolase	G	G (140)/A (3)	all synonymous	397	G	G (143)
11728	DK235_RS00055	1281	1194		serine hydrolase	T	T (142)/A (1)	all synonymous	398	S	S (143)
11731	DK235_RS00055	1281	1197		serine hydrolase	C	T (101)/C (41)/A (1)	all synonymous	399	P	P (143)
11738	DK235_RS00055	1281	1204		serine hydrolase	T	T (142)/C (1)	all synonymous	402	L	L (143)
11801	DK235_RS00055	1281	1267		serine hydrolase	A	A (88)/G (55)	some non-synonymous	423	R	R (88)/G (55)
11815	DK235_RS00055	1281	1281		serine hydrolase	A	A (141)/G (2)	all synonymous	427	*	* (143)
11844	DK235_RS00060	1269	29	tilS	tRNA lysidine(34) synthetase TilS	T	T (133)/A (9)	some non-synonymous	10	L	L (133)/Q (9)
11872	DK235_RS00060	1269	57	tilS	tRNA lysidine(34) synthetase TilS	G	G (99)/T (43)	some non-synonymous	19	K	K (99)/N (43)
11876	DK235_RS00060	1269	61	tilS	tRNA lysidine(34) synthetase TilS	G	G (141)/A (1)	some non-synonymous	21	V	V (141)/I (1)
11887	DK235_RS00060	1269	72	tilS	tRNA lysidine(34) synthetase TilS	C	C (133)/T (9)	all synonymous	24	A	A (142)
11888	DK235_RS00060	1269	73	tilS	tRNA lysidine(34) synthetase TilS	G	G (141)/A (1)	some non-synonymous	25	V	V (141)/I (1)
11893	DK235_RS00060	1269	78	tilS	tRNA lysidine(34) synthetase TilS	T	T (134)/C (8)	all synonymous	26	S	S (142)
11900	DK235_RS00060	1269	85	tilS	tRNA lysidine(34) synthetase TilS	T	T (134)/G (8)	some non-synonymous	29	L	L (134)/V (8)
11937	DK235_RS00060	1269	122	tilS	tRNA lysidine(34) synthetase TilS	G	G (138)/A (4)	some non-synonymous	41	C	C (138)/Y (4)
11948	DK235_RS00060	1269	133	tilS	tRNA lysidine(34) synthetase TilS	T	T (138)/C (4)	all synonymous	45	L	L (142)
11971	DK235_RS00060	1269	156	tilS	tRNA lysidine(34) synthetase TilS	T	C (101)/T (41)	all synonymous	52	A	A (142)
11992	DK235_RS00060	1269	177	tilS	tRNA lysidine(34) synthetase TilS	A	A (127)/G (15)	all synonymous	59	R	R (142)
11995	DK235_RS00060	1269	180	tilS	tRNA lysidine(34) synthetase TilS	A	A (141)/G (1)	all synonymous	60	E	E (142)
12007	DK235_RS00060	1269	192	tilS	tRNA lysidine(34) synthetase TilS	T	T (137)/C (5)	all synonymous	64	I	I (142)
12024	DK235_RS00060	1269	209	tilS	tRNA lysidine(34) synthetase TilS	G	G (111)/A (31)	some non-synonymous	70	R	R (111)/K (31)
12052	DK235_RS00060	1269	237	tilS	tRNA lysidine(34) synthetase TilS	C	C (137)/T (5)	all synonymous	79	P	P (142)
12061	DK235_RS00060	1269	246	tilS	tRNA lysidine(34) synthetase TilS	G	G (141)/T (1)	all synonymous	82	L	L (142)
12065	DK235_RS00060	1269	250	tilS	tRNA lysidine(34) synthetase TilS	T	T (140)/C (2)	some non-synonymous	84	Y	Y (140)/H (2)
12076	DK235_RS00060	1269	261	tilS	tRNA lysidine(34) synthetase TilS	T	T (141)/C (1)	all synonymous	87	G	G (142)
12078	DK235_RS00060	1269	263	tilS	tRNA lysidine(34) synthetase TilS	T	T (131)/A (10)/G (1)	some non-synonymous	88	V	V (131)/D (10)/G (1)
12094	DK235_RS00060	1269	279	tilS	tRNA lysidine(34) synthetase TilS	G	G (95)/A (43)/T (4)	all synonymous	93	A	A (142)
12097	DK235_RS00060	1269	282	tilS	tRNA lysidine(34) synthetase TilS	G	G (139)/A (3)	all synonymous	94	A	A (142)
12128	DK235_RS00060	1269	313	tilS	tRNA lysidine(34) synthetase TilS	A	A (141)/C (1)	some non-synonymous	105	I	I (141)/L (1)
12130	DK235_RS00060	1269	315	tilS	tRNA lysidine(34) synthetase TilS	C	C (137)/T (5)	all synonymous	105	I	I (142)
12154	DK235_RS00060	1269	339	tilS	tRNA lysidine(34) synthetase TilS	A	A (141)/G (1)	all synonymous	113	A	A (142)
12166	DK235_RS00060	1269	351	tilS	tRNA lysidine(34) synthetase TilS	C	C (139)/A (2)/T (1)	all synonymous	117	A	A (142)
12169	DK235_RS00060	1269	354	tilS	tRNA lysidine(34) synthetase TilS	C	C (139)/T (3)	all synonymous	118	H	H (142)
12196	DK235_RS00060	1269	381	tilS	tRNA lysidine(34) synthetase TilS	C	C (141)/A (1)	all synonymous	127	V	V (142)
12211	DK235_RS00060	1269	396	tilS	tRNA lysidine(34) synthetase TilS	T	T (140)/C (2)	all synonymous	132	I	I (142)
12217	DK235_RS00060	1269	402	tilS	tRNA lysidine(34) synthetase TilS	C	A (100)/C (41)/G (1)	all synonymous	134	G	G (142)
12220	DK235_RS00060	1269	405	tilS	tRNA lysidine(34) synthetase TilS	G	G (136)/T (5)/A (1)	all synonymous	135	G	G (142)
12226	DK235_RS00060	1269	411	tilS	tRNA lysidine(34) synthetase TilS	A	A (137)/G (5)	all synonymous	137	L	L (142)
12248	DK235_RS00060	1269	433	tilS	tRNA lysidine(34) synthetase TilS	C	C (136)/A (6)	some non-synonymous	145	P	P (136)/T (6)
12249	DK235_RS00060	1269	434	tilS	tRNA lysidine(34) synthetase TilS	C	C (140)/A (2)	some non-synonymous	145	P	P (140)/Q (2)
12250	DK235_RS00060	1269	435	tilS	tRNA lysidine(34) synthetase TilS	G	G (121)/T (21)	all synonymous	145	P	P (142)
12252	DK235_RS00060	1269	437	tilS	tRNA lysidine(34) synthetase TilS	C	C (135)/T (7)	some non-synonymous	146	T	T (135)/I (7)
12253	DK235_RS00060	1269	438	tilS	tRNA lysidine(34) synthetase TilS	T	T (138)/G (4)	all synonymous	146	T	T (142)
12265	DK235_RS00060	1269	450	tilS	tRNA lysidine(34) synthetase TilS	A	A (141)/G (1)	all synonymous	150	A	A (142)
12268	DK235_RS00060	1269	453	tilS	tRNA lysidine(34) synthetase TilS	A	A (138)/T (4)	all synonymous	151	T	T (142)
12271	DK235_RS00060	1269	456	tilS	tRNA lysidine(34) synthetase TilS	G	G (87)/A (55)	all synonymous	152	G	G (142)
12280	DK235_RS00060	1269	465	tilS	tRNA lysidine(34) synthetase TilS	T	T (138)/C (4)	all synonymous	155	I	I (142)
12286	DK235_RS00060	1269	471	tilS	tRNA lysidine(34) synthetase TilS	A	A (140)/C (2)	all synonymous	157	P	P (142)
12292	DK235_RS00060	1269	477	tilS	tRNA lysidine(34) synthetase TilS	A	A (136)/G (6)	all synonymous	159	L	L (142)
12305	DK235_RS00060	1269	490	tilS	tRNA lysidine(34) synthetase TilS	G	G (140)/A (2)	some non-synonymous	164	A	A (140)/T (2)
12316	DK235_RS00060	1269	501	tilS	tRNA lysidine(34) synthetase TilS	A	A (127)/T (15)	some non-synonymous	167	E	E (127)/D (15)
12320	DK235_RS00060	1269	505	tilS	tRNA lysidine(34) synthetase TilS	C	C (129)/A (8)/T (5)	some non-synonymous	169	L	L (134)/I (8)
12339	DK235_RS00060	1269	524	tilS	tRNA lysidine(34) synthetase TilS	G	G (135)/C (7)	some non-synonymous	175	C	C (135)/S (7)
12340	DK235_RS00060	1269	525	tilS	tRNA lysidine(34) synthetase TilS	C	C (135)/T (7)	all synonymous	175	C	C (142)
12343	DK235_RS00060	1269	528	tilS	tRNA lysidine(34) synthetase TilS	C	C (135)/T (7)	all synonymous	176	S	S (142)
12347	DK235_RS00060	1269	532	tilS	tRNA lysidine(34) synthetase TilS	G	G (121)/A (21)	some non-synonymous	178	A	A (121)/T (21)
12348	DK235_RS00060	1269	533	tilS	tRNA lysidine(34) synthetase TilS	C	C (133)/T (9)	some non-synonymous	178	A	A (133)/V (9)
12356	DK235_RS00060	1269	541	tilS	tRNA lysidine(34) synthetase TilS	A	A (140)/G (2)	some non-synonymous	181	K	K (140)/E (2)
12384	DK235_RS00060	1269	569	tilS	tRNA lysidine(34) synthetase TilS	A	A (141)/G (1)	some non-synonymous	190	D	D (141)/G (1)
12421	DK235_RS00060	1269	606	tilS	tRNA lysidine(34) synthetase TilS	C	C (141)/T (1)	all synonymous	202	I	I (142)
12424	DK235_RS00060	1269	609	tilS	tRNA lysidine(34) synthetase TilS	A	A (137)/C (5)	some non-synonymous	203	E	E (137)/D (5)
12425	DK235_RS00060	1269	610	tilS	tRNA lysidine(34) synthetase TilS	C	C (98)/T (44)	some non-synonymous	204	L	L (98)/F (44)
12428	DK235_RS00060	1269	613	tilS	tRNA lysidine(34) synthetase TilS	A	A (130)/G (12)	some non-synonymous	205	T	T (130)/A (12)
12437	DK235_RS00060	1269	622	tilS	tRNA lysidine(34) synthetase TilS	A	A (141)/G (1)	some non-synonymous	208	N	N (141)/D (1)
12440	DK235_RS00060	1269	625	tilS	tRNA lysidine(34) synthetase TilS	C	C (99)/T (43)	some non-synonymous	209	L	L (99)/F (43)
12446	DK235_RS00060	1269	631	tilS	tRNA lysidine(34) synthetase TilS	G	G (138)/T (4)	some non-synonymous	211	V	V (138)/F (4)
12499	DK235_RS00060	1269	684	tilS	tRNA lysidine(34) synthetase TilS	C	C (113)/T (22)/A (7)	all synonymous	228	S	S (142)
12517	DK235_RS00060	1269	702	tilS	tRNA lysidine(34) synthetase TilS	T	T (141)/C (1)	all synonymous	234	S	S (142)
12530	DK235_RS00060	1269	715	tilS	tRNA lysidine(34) synthetase TilS	A	A (140)/G (2)	some non-synonymous	239	T	T (140)/A (2)
12536	DK235_RS00060	1269	721	tilS	tRNA lysidine(34) synthetase TilS	G	G (140)/A (2)	some non-synonymous	241	A	A (140)/T (2)
12538	DK235_RS00060	1269	723	tilS	tRNA lysidine(34) synthetase TilS	G	G (133)/A (9)	all synonymous	241	A	A (142)
12568	DK235_RS00060	1269	753	tilS	tRNA lysidine(34) synthetase TilS	G	G (129)/T (13)	some non-synonymous	251	L	L (129)/F (13)
12589	DK235_RS00060	1269	774	tilS	tRNA lysidine(34) synthetase TilS	G	G (141)/A (1)	all synonymous	258	Q	Q (142)
12625	DK235_RS00060	1269	810	tilS	tRNA lysidine(34) synthetase TilS	C	C (140)/A (2)	all synonymous	270	I	I (142)
12638	DK235_RS00060	1269	823	tilS	tRNA lysidine(34) synthetase TilS	G	G (141)/A (1)	some non-synonymous	275	A	A (141)/T (1)
12658	DK235_RS00060	1269	843	tilS	tRNA lysidine(34) synthetase TilS	G	G (141)/T (1)	some non-synonymous	281	L	L (141)/F (1)
12670	DK235_RS00060	1269	855	tilS	tRNA lysidine(34) synthetase TilS	C	C (138)/T (4)	all synonymous	285	Y	Y (142)
12674	DK235_RS00060	1269	859	tilS	tRNA lysidine(34) synthetase TilS	C	C (86)/T (56)	all synonymous	287	L	L (142)
12679	DK235_RS00060	1269	864	tilS	tRNA lysidine(34) synthetase TilS	A	A (86)/G (56)	all synonymous	288	E	E (142)
12690	DK235_RS00060	1269	875	tilS	tRNA lysidine(34) synthetase TilS	A	A (136)/G (6)	some non-synonymous	292	H	H (136)/R (6)
12717	DK235_RS00060	1269	902	tilS	tRNA lysidine(34) synthetase TilS	C	C (140)/T (2)	some non-synonymous	301	P	P (140)/L (2)
12752	DK235_RS00060	1269	937	tilS	tRNA lysidine(34) synthetase TilS	G	A (113)/G (29)	some non-synonymous	313	E	K (113)/E (29)
12763	DK235_RS00060	1269	948	tilS	tRNA lysidine(34) synthetase TilS	G	T (116)/G (26)	all synonymous	316	G	G (142)
12775	DK235_RS00060	1269	960	tilS	tRNA lysidine(34) synthetase TilS	C	C (141)/T (1)	all synonymous	320	Y	Y (142)
12777	DK235_RS00060	1269	962	tilS	tRNA lysidine(34) synthetase TilS	G	G (141)/A (1)	some non-synonymous	321	G	G (141)/D (1)
12801	DK235_RS00060	1269	986	tilS	tRNA lysidine(34) synthetase TilS	A	A (141)/T (1)	some non-synonymous	329	H	H (141)/L (1)
12810	DK235_RS00060	1269	995	tilS	tRNA lysidine(34) synthetase TilS	A	A (141)/T (1)	some non-synonymous	332	E	E (141)/V (1)
12816	DK235_RS00060	1269	1001	tilS	tRNA lysidine(34) synthetase TilS	C	C (141)/T (1)	some non-synonymous	334	A	A (141)/V (1)
12820	DK235_RS00060	1269	1005	tilS	tRNA lysidine(34) synthetase TilS	T	T (125)/C (17)	all synonymous	335	D	D (142)
12859	DK235_RS00060	1269	1044	tilS	tRNA lysidine(34) synthetase TilS	G	G (140)/A (1)/T (1)	all synonymous	348	V	V (142)
12880	DK235_RS00060	1269	1065	tilS	tRNA lysidine(34) synthetase TilS	T	T (137)/C (5)	all synonymous	355	D	D (142)
12883	DK235_RS00060	1269	1068	tilS	tRNA lysidine(34) synthetase TilS	C	C (141)/T (1)	all synonymous	356	T	T (142)
12899	DK235_RS00060	1269	1084	tilS	tRNA lysidine(34) synthetase TilS	G	G (141)/A (1)	some non-synonymous	362	V	V (141)/I (1)
12913	DK235_RS00060	1269	1098	tilS	tRNA lysidine(34) synthetase TilS	C	C (140)/G (2)	all synonymous	366	L	L (142)
12916	DK235_RS00060	1269	1101	tilS	tRNA lysidine(34) synthetase TilS	C	C (138)/T (4)	all synonymous	367	R	R (142)
12928	DK235_RS00060	1269	1113	tilS	tRNA lysidine(34) synthetase TilS	T	T (141)/G (1)	some non-synonymous	371	I	I (141)/M (1)
12951	DK235_RS00060	1269	1136	tilS	tRNA lysidine(34) synthetase TilS	T	T (136)/C (6)	some non-synonymous	379	V	V (136)/A (6)
12964	DK235_RS00060	1269	1149	tilS	tRNA lysidine(34) synthetase TilS	G	G (141)/A (1)	all synonymous	383	A	A (142)
12980	DK235_RS00060	1269	1165	tilS	tRNA lysidine(34) synthetase TilS	A	A (136)/G (6)	some non-synonymous	389	N	N (136)/D (6)
13015	DK235_RS00060	1269	1200	tilS	tRNA lysidine(34) synthetase TilS	C	C (141)/T (1)	all synonymous	400	S	S (142)
13044	DK235_RS00060	1269	1229	tilS	tRNA lysidine(34) synthetase TilS	A	A (141)/G (1)	some non-synonymous	410	D	D (141)/G (1)
13051	DK235_RS00060	1269	1236	tilS	tRNA lysidine(34) synthetase TilS	C	C (137)/A (4)/T (1)	all synonymous	412	I	I (142)
13139	DK235_RS00065	543	48	hpt	hypoxanthine phosphoribosyltransferase	C	C (147)/T (1)	all synonymous	16	I	I (148)
13140	DK235_RS00065	543	49	hpt	hypoxanthine phosphoribosyltransferase	G	G (147)/A (1)	some non-synonymous	17	V	V (147)/I (1)
13143	DK235_RS00065	543	52	hpt	hypoxanthine phosphoribosyltransferase	G	G (147)/A (1)	some non-synonymous	18	A	A (147)/T (1)
13144	DK235_RS00065	543	53	hpt	hypoxanthine phosphoribosyltransferase	C	C (146)/T (2)	some non-synonymous	18	A	A (146)/V (2)
13148	DK235_RS00065	543	57	hpt	hypoxanthine phosphoribosyltransferase	A	A (147)/G (1)	all synonymous	19	K	K (148)
13153	DK235_RS00065	543	62	hpt	hypoxanthine phosphoribosyltransferase	A	A (143)/G (5)	some non-synonymous	21	K	K (143)/R (5)
13170	DK235_RS00065	543	79	hpt	hypoxanthine phosphoribosyltransferase	C	C (142)/T (6)	all synonymous	27	L	L (148)
13185	DK235_RS00065	543	94	hpt	hypoxanthine phosphoribosyltransferase	G	G (142)/A (6)	some non-synonymous	32	A	A (142)/T (6)
13186	DK235_RS00065	543	95	hpt	hypoxanthine phosphoribosyltransferase	C	C (144)/T (4)	some non-synonymous	32	A	A (144)/V (4)
13193	DK235_RS00065	543	102	hpt	hypoxanthine phosphoribosyltransferase	G	G (147)/T (1)	some non-synonymous	34	K	K (147)/N (1)
13260	DK235_RS00065	543	169	hpt	hypoxanthine phosphoribosyltransferase	G	G (143)/A (5)	some non-synonymous	57	D	D (143)/N (5)
13277	DK235_RS00065	543	186	hpt	hypoxanthine phosphoribosyltransferase	G	G (144)/A (4)	all synonymous	62	T	T (148)
13298	DK235_RS00065	543	207	hpt	hypoxanthine phosphoribosyltransferase	C	C (147)/T (1)	all synonymous	69	S	S (148)
13307	DK235_RS00065	543	216	hpt	hypoxanthine phosphoribosyltransferase	C	C (96)/T (52)	all synonymous	72	G	G (148)
13310	DK235_RS00065	543	219	hpt	hypoxanthine phosphoribosyltransferase	A	A (96)/T (52)	all synonymous	73	G	G (148)
13313	DK235_RS00065	543	222	hpt	hypoxanthine phosphoribosyltransferase	G	G (96)/T (52)	all synonymous	74	T	T (148)
13320	DK235_RS00065	543	229	hpt	hypoxanthine phosphoribosyltransferase	T	T (98)/A (50)	some non-synonymous	77	C	C (98)/S (50)
13322	DK235_RS00065	543	231	hpt	hypoxanthine phosphoribosyltransferase	T	T (98)/C (50)	all synonymous	77	C	C (148)
13328	DK235_RS00065	543	237	hpt	hypoxanthine phosphoribosyltransferase	C	C (145)/T (3)	all synonymous	79	T	T (148)
13352	DK235_RS00065	543	261	hpt	hypoxanthine phosphoribosyltransferase	C	C (100)/T (48)	all synonymous	87	D	D (148)
13361	DK235_RS00065	543	270	hpt	hypoxanthine phosphoribosyltransferase	T	T (147)/A (1)	all synonymous	90	V	V (148)
13371	DK235_RS00065	543	280	hpt	hypoxanthine phosphoribosyltransferase	T	C (130)/T (18)	some non-synonymous	94	Y	H (130)/Y (18)
13382	DK235_RS00065	543	291	hpt	hypoxanthine phosphoribosyltransferase	C	C (94)/T (54)	all synonymous	97	F	F (148)
13383	DK235_RS00065	543	292	hpt	hypoxanthine phosphoribosyltransferase	G	G (96)/A (52)	some non-synonymous	98	V	V (96)/I (52)
13400	DK235_RS00065	543	309	hpt	hypoxanthine phosphoribosyltransferase	C	C (147)/T (1)	all synonymous	103	D	D (148)
13403	DK235_RS00065	543	312	hpt	hypoxanthine phosphoribosyltransferase	T	T (100)/A (48)	all synonymous	104	T	T (148)
13406	DK235_RS00065	543	315	hpt	hypoxanthine phosphoribosyltransferase	T	T (100)/C (48)	all synonymous	105	G	G (148)
13409	DK235_RS00065	543	318	hpt	hypoxanthine phosphoribosyltransferase	C	C (143)/T (5)	all synonymous	106	R	R (148)
13421	DK235_RS00065	543	330	hpt	hypoxanthine phosphoribosyltransferase	A	A (147)/G (1)	all synonymous	110	E	E (148)
13422	DK235_RS00065	543	331	hpt	hypoxanthine phosphoribosyltransferase	T	T (143)/C (5)	all synonymous	111	L	L (148)
13424	DK235_RS00065	543	333	hpt	hypoxanthine phosphoribosyltransferase	G	G (143)/A (5)	all synonymous	111	L	L (148)
13430	DK235_RS00065	543	339	hpt	hypoxanthine phosphoribosyltransferase	A	A (143)/G (5)	all synonymous	113	E	E (148)
13433	DK235_RS00065	543	342	hpt	hypoxanthine phosphoribosyltransferase	C	C (143)/G (5)	all synonymous	114	L	L (148)
13440	DK235_RS00065	543	349	hpt	hypoxanthine phosphoribosyltransferase	T	T (143)/C (5)	all synonymous	117	L	L (148)
13442	DK235_RS00065	543	351	hpt	hypoxanthine phosphoribosyltransferase	G	G (143)/C (5)	some non-synonymous	117	L	L (143)/F (5)
13448	DK235_RS00065	543	357	hpt	hypoxanthine phosphoribosyltransferase	G	G (95)/A (53)	all synonymous	119	Q	Q (148)
13451	DK235_RS00065	543	360	hpt	hypoxanthine phosphoribosyltransferase	A	A (143)/T (5)	all synonymous	120	A	A (148)
13453	DK235_RS00065	543	362	hpt	hypoxanthine phosphoribosyltransferase	C	C (92)/G (51)/A (5)	some non-synonymous	121	A	A (92)/G (51)/D (5)
13454	DK235_RS00065	543	363	hpt	hypoxanthine phosphoribosyltransferase	T	T (143)/A (5)	all synonymous	121	A	A (148)
13460	DK235_RS00065	543	369	hpt	hypoxanthine phosphoribosyltransferase	T	T (143)/C (5)	all synonymous	123	I	I (148)
13469	DK235_RS00065	543	378	hpt	hypoxanthine phosphoribosyltransferase	C	C (95)/T (53)	all synonymous	126	A	A (148)
13472	DK235_RS00065	543	381	hpt	hypoxanthine phosphoribosyltransferase	T	T (143)/A (5)	all synonymous	127	T	T (148)
13475	DK235_RS00065	543	384	hpt	hypoxanthine phosphoribosyltransferase	T	T (143)/C (5)	all synonymous	128	L	L (148)
13490	DK235_RS00065	543	399	hpt	hypoxanthine phosphoribosyltransferase	A	A (142)/G (6)	all synonymous	133	E	E (148)
13496	DK235_RS00065	543	405	hpt	hypoxanthine phosphoribosyltransferase	T	T (143)/A (5)	all synonymous	135	R	R (148)
13505	DK235_RS00065	543	414	hpt	hypoxanthine phosphoribosyltransferase	A	A (143)/G (5)	all synonymous	138	E	E (148)
13508	DK235_RS00065	543	417	hpt	hypoxanthine phosphoribosyltransferase	C	C (143)/T (5)	all synonymous	139	I	I (148)
13512	DK235_RS00065	543	421	hpt	hypoxanthine phosphoribosyltransferase	C	C (146)/T (2)	some non-synonymous	141	P	P (146)/S (2)
13520	DK235_RS00065	543	429	hpt	hypoxanthine phosphoribosyltransferase	C	C (89)/T (59)	all synonymous	143	Y	Y (148)
13526	DK235_RS00065	543	435	hpt	hypoxanthine phosphoribosyltransferase	C	C (143)/T (5)	all synonymous	145	C	C (148)
13529	DK235_RS00065	543	438	hpt	hypoxanthine phosphoribosyltransferase	T	T (143)/C (5)	all synonymous	146	F	F (148)
13562	DK235_RS00065	543	471	hpt	hypoxanthine phosphoribosyltransferase	C	C (143)/A (5)	all synonymous	157	G	G (148)
13568	DK235_RS00065	543	477	hpt	hypoxanthine phosphoribosyltransferase	T	T (143)/C (5)	all synonymous	159	D	D (148)
13580	DK235_RS00065	543	489	hpt	hypoxanthine phosphoribosyltransferase	T	T (142)/C (6)	all synonymous	163	N	N (148)
13583	DK235_RS00065	543	492	hpt	hypoxanthine phosphoribosyltransferase	T	T (142)/C (6)	all synonymous	164	Y	Y (148)
13593	DK235_RS00065	543	502	hpt	hypoxanthine phosphoribosyltransferase	C	C (147)/T (1)	some non-synonymous	168	P	P (147)/S (1)
13610	DK235_RS00065	543	519	hpt	hypoxanthine phosphoribosyltransferase	C	C (142)/A (6)	all synonymous	173	L	L (148)
13625	DK235_RS00065	543	534	hpt	hypoxanthine phosphoribosyltransferase	C	C (142)/T (6)	all synonymous	178	Y	Y (148)
23580	DK235_RS00180	837	12	mreC	rod shape-determining protein MreC	T	T (143)/G (2)	some non-synonymous	4	F	F (143)/L (2)
23595	DK235_RS00180	837	27	mreC	rod shape-determining protein MreC	A	A (144)/T (1)	all synonymous	9	V	V (145)
23619	DK235_RS00180	837	51	mreC	rod shape-determining protein MreC	G	G (144)/T (1)	all synonymous	17	L	L (145)
23634	DK235_RS00180	837	66	mreC	rod shape-determining protein MreC	G	G (144)/A (1)	all synonymous	22	L	L (145)
23640	DK235_RS00180	837	72	mreC	rod shape-determining protein MreC	G	G (143)/T (2)	all synonymous	24	V	V (145)
23643	DK235_RS00180	837	75	mreC	rod shape-determining protein MreC	T	T (141)/A (4)	all synonymous	25	T	T (145)
23646	DK235_RS00180	837	78	mreC	rod shape-determining protein MreC	C	C (142)/T (3)	all synonymous	26	F	F (145)
23652	DK235_RS00180	837	84	mreC	rod shape-determining protein MreC	G	G (142)/A (3)	all synonymous	28	K	K (145)
23655	DK235_RS00180	837	87	mreC	rod shape-determining protein MreC	G	G (102)/A (43)	all synonymous	29	G	G (145)
23662	DK235_RS00180	837	94	mreC	rod shape-determining protein MreC	G	G (144)/C (1)	some non-synonymous	32	V	V (144)/L (1)
23677	DK235_RS00180	837	109	mreC	rod shape-determining protein MreC	A	A (144)/G (1)	some non-synonymous	37	N	N (144)/D (1)
23679	DK235_RS00180	837	111	mreC	rod shape-determining protein MreC	T	T (143)/C (2)	all synonymous	37	N	N (145)
23680	DK235_RS00180	837	112	mreC	rod shape-determining protein MreC	A	A (143)/C (2)	some non-synonymous	38	I	I (143)/L (2)
23682	DK235_RS00180	837	114	mreC	rod shape-determining protein MreC	C	C (143)/T (2)	all synonymous	38	I	I (145)
23683	DK235_RS00180	837	115	mreC	rod shape-determining protein MreC	G	G (137)/A (8)	some non-synonymous	39	V	V (137)/I (8)
23685	DK235_RS00180	837	117	mreC	rod shape-determining protein MreC	T	T (143)/C (2)	all synonymous	39	V	V (145)
23688	DK235_RS00180	837	120	mreC	rod shape-determining protein MreC	G	G (136)/T (7)/A (2)	some non-synonymous	40	R	R (138)/S (7)
23697	DK235_RS00180	837	129	mreC	rod shape-determining protein MreC	A	A (143)/G (2)	all synonymous	43	V	V (145)
23698	DK235_RS00180	837	130	mreC	rod shape-determining protein MreC	A	A (143)/T (2)	some non-synonymous	44	T	T (143)/S (2)
23699	DK235_RS00180	837	131	mreC	rod shape-determining protein MreC	C	C (144)/A (1)	some non-synonymous	44	T	T (144)/K (1)
23722	DK235_RS00180	837	154	mreC	rod shape-determining protein MreC	G	G (144)/A (1)	some non-synonymous	52	V	V (144)/I (1)
23724	DK235_RS00180	837	156	mreC	rod shape-determining protein MreC	A	A (140)/G (5)	all synonymous	52	V	V (145)
23728	DK235_RS00180	837	160	mreC	rod shape-determining protein MreC	A	A (144)/G (1)	some non-synonymous	54	T	T (144)/A (1)
23748	DK235_RS00180	837	180	mreC	rod shape-determining protein MreC	G	G (136)/A (9)	all synonymous	60	Q	Q (145)
23770	DK235_RS00180	837	202	mreC	rod shape-determining protein MreC	A	A (124)/G (21)	some non-synonymous	68	M	M (124)/V (21)
23772	DK235_RS00180	837	204	mreC	rod shape-determining protein MreC	G	G (143)/T (2)	some non-synonymous	68	M	M (143)/I (2)
23774	DK235_RS00180	837	206	mreC	rod shape-determining protein MreC	A	A (142)/G (3)	some non-synonymous	69	N	N (142)/S (3)
23775	DK235_RS00180	837	207	mreC	rod shape-determining protein MreC	C	C (143)/T (2)	all synonymous	69	N	N (145)
23790	DK235_RS00180	837	222	mreC	rod shape-determining protein MreC	T	T (143)/C (2)	all synonymous	74	N	N (145)
23806	DK235_RS00180	837	238	mreC	rod shape-determining protein MreC	A	G (99)/A (45)/T (1)	some non-synonymous	80	T	A (99)/T (45)/S (1)
23823	DK235_RS00180	837	255	mreC	rod shape-determining protein MreC	A	A (140)/G (5)	all synonymous	85	E	E (145)
23825	DK235_RS00180	837	257	mreC	rod shape-determining protein MreC	G	G (140)/A (5)	some non-synonymous	86	G	G (140)/E (5)
23826	DK235_RS00180	837	258	mreC	rod shape-determining protein MreC	G	G (144)/T (1)	all synonymous	86	G	G (145)
23829	DK235_RS00180	837	261	mreC	rod shape-determining protein MreC	G	G (140)/A (5)	some non-synonymous	87	M	M (140)/I (5)
23847	DK235_RS00180	837	279	mreC	rod shape-determining protein MreC	C	C (141)/T (4)	all synonymous	93	S	S (145)
23856	DK235_RS00180	837	288	mreC	rod shape-determining protein MreC	A	A (143)/C (2)	some non-synonymous	96	E	E (143)/D (2)
23868	DK235_RS00180	837	300	mreC	rod shape-determining protein MreC	G	G (143)/A (2)	all synonymous	100	S	S (145)
23877	DK235_RS00180	837	309	mreC	rod shape-determining protein MreC	C	C (140)/T (5)	all synonymous	103	S	S (145)
23889	DK235_RS00180	837	321	mreC	rod shape-determining protein MreC	G	G (142)/A (3)	all synonymous	107	V	V (145)
23892	DK235_RS00180	837	324	mreC	rod shape-determining protein MreC	A	A (142)/G (3)	all synonymous	108	V	V (145)
23897	DK235_RS00180	837	329	mreC	rod shape-determining protein MreC	A	A (127)/T (18)	some non-synonymous	110	D	D (127)/V (18)
23904	DK235_RS00180	837	336	mreC	rod shape-determining protein MreC	T	T (143)/A (2)	all synonymous	112	P	P (145)
23905	DK235_RS00180	837	337	mreC	rod shape-determining protein MreC	G	G (143)/A (2)	some non-synonymous	113	E	E (143)/K (2)
23911	DK235_RS00180	837	343	mreC	rod shape-determining protein MreC	C	C (144)/A (1)	some non-synonymous	115	Q	Q (144)/K (1)
23922	DK235_RS00180	837	354	mreC	rod shape-determining protein MreC	G	G (83)/A (62)	all synonymous	118	P	P (145)
23926	DK235_RS00180	837	358	mreC	rod shape-determining protein MreC	T	T (144)/A (1)	some non-synonymous	120	S	S (144)/T (1)
23934	DK235_RS00180	837	366	mreC	rod shape-determining protein MreC	A	A (138)/G (7)	all synonymous	122	L	L (145)
23936	DK235_RS00180	837	368	mreC	rod shape-determining protein MreC	T	T (144)/C (1)	some non-synonymous	123	V	V (144)/A (1)
23942	DK235_RS00180	837	374	mreC	rod shape-determining protein MreC	C	C (143)/G (2)	some non-synonymous	125	T	T (143)/S (2)
23950	DK235_RS00180	837	382	mreC	rod shape-determining protein MreC	T	T (140)/G (5)	some non-synonymous	128	S	S (140)/A (5)
23957	DK235_RS00180	837	389	mreC	rod shape-determining protein MreC	C	C (144)/T (1)	some non-synonymous	130	S	S (144)/L (1)
23968	DK235_RS00180	837	400	mreC	rod shape-determining protein MreC	T	T (140)/G (5)	some non-synonymous	134	S	S (140)/A (5)
23983	DK235_RS00180	837	415	mreC	rod shape-determining protein MreC	G	G (144)/A (1)	some non-synonymous	139	E	E (144)/K (1)
23986	DK235_RS00180	837	418	mreC	rod shape-determining protein MreC	A	A (144)/G (1)	some non-synonymous	140	T	T (144)/A (1)
23991	DK235_RS00180	837	423	mreC	rod shape-determining protein MreC	T	T (102)/G (43)	some non-synonymous	141	S	S (102)/R (43)
23998	DK235_RS00180	837	430	mreC	rod shape-determining protein MreC	A	A (143)/T (2)	some non-synonymous	144	T	T (143)/S (2)
23999	DK235_RS00180	837	431	mreC	rod shape-determining protein MreC	C	C (143)/T (2)	some non-synonymous	144	T	T (143)/I (2)
24000	DK235_RS00180	837	432	mreC	rod shape-determining protein MreC	A	A (136)/C (9)	all synonymous	144	T	T (145)
24002	DK235_RS00180	837	434	mreC	rod shape-determining protein MreC	A	C (100)/A (45)	some non-synonymous	145	Y	S (100)/Y (45)
24031	DK235_RS00180	837	463	mreC	rod shape-determining protein MreC	T	T (144)/C (1)	all synonymous	155	L	L (145)
24039	DK235_RS00180	837	471	mreC	rod shape-determining protein MreC	C	C (130)/A (13)/T (2)	all synonymous	157	G	G (145)
24045	DK235_RS00180	837	477	mreC	rod shape-determining protein MreC	G	G (94)/T (51)	all synonymous	159	V	V (145)
24052	DK235_RS00180	837	484	mreC	rod shape-determining protein MreC	T	T (144)/C (1)	all synonymous	162	L	L (145)
24069	DK235_RS00180	837	501	mreC	rod shape-determining protein MreC	G	G (144)/T (1)	all synonymous	167	A	A (145)
24078	DK235_RS00180	837	510	mreC	rod shape-determining protein MreC	C	C (142)/T (3)	all synonymous	170	T	T (145)
24093	DK235_RS00180	837	525	mreC	rod shape-determining protein MreC	G	G (144)/A (1)	all synonymous	175	S	S (145)
24111	DK235_RS00180	837	543	mreC	rod shape-determining protein MreC	A	G (111)/A (34)	all synonymous	181	L	L (145)
24130	DK235_RS00180	837	562	mreC	rod shape-determining protein MreC	G	G (143)/A (2)	some non-synonymous	188	D	D (143)/N (2)
24156	DK235_RS00180	837	588	mreC	rod shape-determining protein MreC	A	A (144)/G (1)	all synonymous	196	L	L (145)
24159	DK235_RS00180	837	591	mreC	rod shape-determining protein MreC	G	G (141)/A (4)	all synonymous	197	S	S (145)
24187	DK235_RS00180	837	619	mreC	rod shape-determining protein MreC	A	A (143)/G (2)	some non-synonymous	207	I	I (143)/V (2)
24189	DK235_RS00180	837	621	mreC	rod shape-determining protein MreC	C	C (144)/T (1)	all synonymous	207	I	I (145)
24193	DK235_RS00180	837	625	mreC	rod shape-determining protein MreC	A	A (141)/G (4)	some non-synonymous	209	N	N (141)/D (4)
24195	DK235_RS00180	837	627	mreC	rod shape-determining protein MreC	T	T (141)/C (4)	all synonymous	209	N	N (145)
24209	DK235_RS00180	837	641	mreC	rod shape-determining protein MreC	C	C (141)/T (4)	some non-synonymous	214	A	A (141)/V (4)
24228	DK235_RS00180	837	660	mreC	rod shape-determining protein MreC	T	T (136)/G (7)/C (2)	all synonymous	220	G	G (145)
24243	DK235_RS00180	837	675	mreC	rod shape-determining protein MreC	G	G (144)/T (1)	all synonymous	225	T	T (145)
24256	DK235_RS00180	837	688	mreC	rod shape-determining protein MreC	G	G (144)/A (1)	some non-synonymous	230	G	G (144)/S (1)
24260	DK235_RS00180	837	692	mreC	rod shape-determining protein MreC	A	C (127)/A (18)	some non-synonymous	231	E	A (127)/E (18)
24261	DK235_RS00180	837	693	mreC	rod shape-determining protein MreC	G	G (144)/A (1)	all synonymous	231	E	E (145)
24265	DK235_RS00180	837	697	mreC	rod shape-determining protein MreC	C	C (139)/T (6)	some non-synonymous	233	P	P (139)/S (6)
24274	DK235_RS00180	837	706	mreC	rod shape-determining protein MreC	G	G (139)/A (6)	some non-synonymous	236	V	V (139)/I (6)
24285	DK235_RS00180	837	717	mreC	rod shape-determining protein MreC	T	T (127)/G (18)	all synonymous	239	G	G (145)
24292	DK235_RS00180	837	724	mreC	rod shape-determining protein MreC	T	T (142)/G (3)	some non-synonymous	242	L	L (142)/V (3)
24315	DK235_RS00180	837	747	mreC	rod shape-determining protein MreC	C	C (142)/T (3)	all synonymous	249	N	N (145)
24339	DK235_RS00180	837	771	mreC	rod shape-determining protein MreC	T	T (144)/A (1)	all synonymous	257	V	V (145)
24363	DK235_RS00180	837	795	mreC	rod shape-determining protein MreC	C	C (140)/T (5)	all synonymous	265	N	N (145)
24378	DK235_RS00180	837	810	mreC	rod shape-determining protein MreC	A	A (140)/G (5)	all synonymous	270	L	L (145)
26359	DK235_RS00195	969	6		ribose-phosphate diphosphokinase	G	G (111)/A (2)	all synonymous	2	A	A (113)
26365	DK235_RS00195	969	12		ribose-phosphate diphosphokinase	T	T (112)/C (1)	all synonymous	4	T	T (113)
26374	DK235_RS00195	969	21		ribose-phosphate diphosphokinase	A	A (112)/G (1)	all synonymous	7	K	K (113)
26380	DK235_RS00195	969	27		ribose-phosphate diphosphokinase	C	C (112)/T (1)	all synonymous	9	F	F (113)
26383	DK235_RS00195	969	30		ribose-phosphate diphosphokinase	T	T (112)/A (1)	all synonymous	10	A	A (113)
26386	DK235_RS00195	969	33		ribose-phosphate diphosphokinase	T	T (112)/A (1)	all synonymous	11	L	L (113)
26392	DK235_RS00195	969	39		ribose-phosphate diphosphokinase	A	A (112)/C (1)	all synonymous	13	S	S (113)
26398	DK235_RS00195	969	45		ribose-phosphate diphosphokinase	G	G (112)/A (1)	all synonymous	15	Q	Q (113)
26399	DK235_RS00195	969	46		ribose-phosphate diphosphokinase	A	A (112)/C (1)	some non-synonymous	16	K	K (112)/Q (1)
26401	DK235_RS00195	969	48		ribose-phosphate diphosphokinase	G	G (112)/A (1)	all synonymous	16	K	K (113)
26409	DK235_RS00195	969	56		ribose-phosphate diphosphokinase	A	A (112)/T (1)	some non-synonymous	19	E	E (112)/V (1)
26410	DK235_RS00195	969	57		ribose-phosphate diphosphokinase	A	A (112)/G (1)	all synonymous	19	E	E (113)
26411	DK235_RS00195	969	58		ribose-phosphate diphosphokinase	C	C (112)/A (1)	some non-synonymous	20	Q	Q (112)/K (1)
26413	DK235_RS00195	969	60		ribose-phosphate diphosphokinase	G	G (112)/T (1)	some non-synonymous	20	Q	Q (112)/H (1)
26416	DK235_RS00195	969	63		ribose-phosphate diphosphokinase	G	G (112)/T (1)	all synonymous	21	V	V (113)
26417	DK235_RS00195	969	64		ribose-phosphate diphosphokinase	T	T (112)/G (1)	some non-synonymous	22	S	S (112)/A (1)
26419	DK235_RS00195	969	66		ribose-phosphate diphosphokinase	G	G (112)/A (1)	all synonymous	22	S	S (113)
26422	DK235_RS00195	969	69		ribose-phosphate diphosphokinase	A	A (111)/G (1)/T (1)	some non-synonymous	23	K	K (112)/N (1)
26428	DK235_RS00195	969	75		ribose-phosphate diphosphokinase	A	A (112)/T (1)	all synonymous	25	I	I (113)
26437	DK235_RS00195	969	84		ribose-phosphate diphosphokinase	T	T (112)/C (1)	all synonymous	28	P	P (113)
26438	DK235_RS00195	969	85		ribose-phosphate diphosphokinase	C	C (112)/T (1)	all synonymous	29	L	L (113)
26440	DK235_RS00195	969	87		ribose-phosphate diphosphokinase	G	G (96)/T (9)/A (8)	all synonymous	29	L	L (113)
26455	DK235_RS00195	969	102		ribose-phosphate diphosphokinase	T	T (112)/C (1)	all synonymous	34	V	V (113)
26458	DK235_RS00195	969	105		ribose-phosphate diphosphokinase	T	T (112)/A (1)	all synonymous	35	R	R (113)
26464	DK235_RS00195	969	111		ribose-phosphate diphosphokinase	T	T (112)/C (1)	all synonymous	37	F	F (113)
26467	DK235_RS00195	969	114		ribose-phosphate diphosphokinase	A	A (112)/T (1)	all synonymous	38	S	S (113)
26476	DK235_RS00195	969	123		ribose-phosphate diphosphokinase	G	G (107)/A (6)	all synonymous	41	E	E (113)
26482	DK235_RS00195	969	129		ribose-phosphate diphosphokinase	G	G (112)/A (1)	all synonymous	43	Q	Q (113)
26485	DK235_RS00195	969	132		ribose-phosphate diphosphokinase	A	A (112)/G (1)	all synonymous	44	V	V (113)
26494	DK235_RS00195	969	141		ribose-phosphate diphosphokinase	G	G (112)/A (1)	all synonymous	47	E	E (113)
26500	DK235_RS00195	969	147		ribose-phosphate diphosphokinase	C	C (112)/A (1)	all synonymous	49	S	S (113)
26509	DK235_RS00195	969	156		ribose-phosphate diphosphokinase	A	A (112)/T (1)	all synonymous	52	G	G (113)
26512	DK235_RS00195	969	159		ribose-phosphate diphosphokinase	T	T (112)/A (1)	all synonymous	53	T	T (113)
26515	DK235_RS00195	969	162		ribose-phosphate diphosphokinase	T	T (106)/C (7)	all synonymous	54	H	H (113)
26518	DK235_RS00195	969	165		ribose-phosphate diphosphokinase	G	G (112)/A (1)	all synonymous	55	V	V (113)
26520	DK235_RS00195	969	167		ribose-phosphate diphosphokinase	A	A (112)/T (1)	some non-synonymous	56	Y	Y (112)/F (1)
26521	DK235_RS00195	969	168		ribose-phosphate diphosphokinase	T	T (107)/C (6)	all synonymous	56	Y	Y (113)
26530	DK235_RS00195	969	177		ribose-phosphate diphosphokinase	A	A (112)/G (1)	all synonymous	59	Q	Q (113)
26533	DK235_RS00195	969	180		ribose-phosphate diphosphokinase	C	C (109)/T (4)	all synonymous	60	S	S (113)
26542	DK235_RS00195	969	189		ribose-phosphate diphosphokinase	A	A (112)/T (1)	all synonymous	63	S	S (113)
26548	DK235_RS00195	969	195		ribose-phosphate diphosphokinase	T	T (112)/G (1)	all synonymous	65	V	V (113)
26549	DK235_RS00195	969	196		ribose-phosphate diphosphokinase	A	A (112)/G (1)	some non-synonymous	66	N	N (112)/D (1)
26554	DK235_RS00195	969	201		ribose-phosphate diphosphokinase	T	T (112)/C (1)	all synonymous	67	D	D (113)
26566	DK235_RS00195	969	213		ribose-phosphate diphosphokinase	A	A (107)/G (6)	all synonymous	71	E	E (113)
26581	DK235_RS00195	969	228		ribose-phosphate diphosphokinase	C	C (100)/T (13)	all synonymous	76	V	V (113)
26590	DK235_RS00195	969	237		ribose-phosphate diphosphokinase	T	T (111)/A (2)	all synonymous	79	L	L (113)
26592	DK235_RS00195	969	239		ribose-phosphate diphosphokinase	A	A (110)/G (3)	some non-synonymous	80	K	K (110)/R (3)
26602	DK235_RS00195	969	249		ribose-phosphate diphosphokinase	T	T (107)/C (6)	all synonymous	83	S	S (113)
26620	DK235_RS00195	969	267		ribose-phosphate diphosphokinase	A	A (105)/T (8)	all synonymous	89	V	V (113)
26632	DK235_RS00195	969	279		ribose-phosphate diphosphokinase	T	T (105)/C (8)	all synonymous	93	Y	Y (113)
26638	DK235_RS00195	969	285		ribose-phosphate diphosphokinase	T	T (105)/C (8)	all synonymous	95	G	G (113)
26641	DK235_RS00195	969	288		ribose-phosphate diphosphokinase	T	T (112)/C (1)	all synonymous	96	Y	Y (113)
26647	DK235_RS00195	969	294		ribose-phosphate diphosphokinase	C	C (104)/T (9)	all synonymous	98	R	R (113)
26650	DK235_RS00195	969	297		ribose-phosphate diphosphokinase	A	A (105)/G (8)	all synonymous	99	Q	Q (113)
26653	DK235_RS00195	969	300		ribose-phosphate diphosphokinase	C	C (93)/T (20)	all synonymous	100	D	D (113)
26656	DK235_RS00195	969	303		ribose-phosphate diphosphokinase	G	G (84)/A (21)/T (8)	all synonymous	101	R	R (113)
26659	DK235_RS00195	969	306		ribose-phosphate diphosphokinase	G	G (105)/A (8)	all synonymous	102	K	K (113)
26668	DK235_RS00195	969	315		ribose-phosphate diphosphokinase	A	A (105)/T (8)	all synonymous	105	A	A (113)
26671	DK235_RS00195	969	318		ribose-phosphate diphosphokinase	G	G (105)/T (8)	all synonymous	106	R	R (113)
26674	DK235_RS00195	969	321		ribose-phosphate diphosphokinase	A	A (105)/G (8)	all synonymous	107	E	E (113)
26680	DK235_RS00195	969	327		ribose-phosphate diphosphokinase	T	T (105)/C (8)	all synonymous	109	I	I (113)
26683	DK235_RS00195	969	330		ribose-phosphate diphosphokinase	A	A (103)/T (10)	all synonymous	110	T	T (113)
26692	DK235_RS00195	969	339		ribose-phosphate diphosphokinase	G	G (106)/A (7)	all synonymous	113	L	L (113)
26695	DK235_RS00195	969	342		ribose-phosphate diphosphokinase	G	G (100)/T (7)/A (6)	all synonymous	114	V	V (113)
26698	DK235_RS00195	969	345		ribose-phosphate diphosphokinase	T	T (106)/C (7)	all synonymous	115	A	A (113)
26707	DK235_RS00195	969	354		ribose-phosphate diphosphokinase	G	G (106)/A (7)	all synonymous	118	L	L (113)
26710	DK235_RS00195	969	357		ribose-phosphate diphosphokinase	G	G (79)/A (34)	all synonymous	119	Q	Q (113)
26712	DK235_RS00195	969	359		ribose-phosphate diphosphokinase	C	C (112)/T (1)	some non-synonymous	120	T	T (112)/I (1)
26719	DK235_RS00195	969	366		ribose-phosphate diphosphokinase	G	G (74)/A (35)/T (4)	all synonymous	122	G	G (113)
26722	DK235_RS00195	969	369		ribose-phosphate diphosphokinase	C	C (110)/A (3)	all synonymous	123	V	V (113)
26746	DK235_RS00195	969	393		ribose-phosphate diphosphokinase	G	G (111)/A (2)	all synonymous	131	L	L (113)
26754	DK235_RS00195	969	401		ribose-phosphate diphosphokinase	C	C (112)/A (1)	some non-synonymous	134	A	A (112)/E (1)
26755	DK235_RS00195	969	402		ribose-phosphate diphosphokinase	G	G (110)/A (3)	all synonymous	134	A	A (113)
26761	DK235_RS00195	969	408		ribose-phosphate diphosphokinase	T	T (112)/C (1)	all synonymous	136	I	I (113)
26770	DK235_RS00195	969	417		ribose-phosphate diphosphokinase	C	C (111)/T (2)	all synonymous	139	F	F (113)
26776	DK235_RS00195	969	423		ribose-phosphate diphosphokinase	T	T (110)/C (3)	all synonymous	141	D	D (113)
26827	DK235_RS00195	969	474		ribose-phosphate diphosphokinase	G	G (111)/A (2)	all synonymous	158	E	E (113)
26842	DK235_RS00195	969	489		ribose-phosphate diphosphokinase	A	A (112)/C (1)	all synonymous	163	V	V (113)
26848	DK235_RS00195	969	495		ribose-phosphate diphosphokinase	T	T (112)/C (1)	all synonymous	165	D	D (113)
26857	DK235_RS00195	969	504		ribose-phosphate diphosphokinase	T	T (112)/G (1)	all synonymous	168	V	V (113)
26866	DK235_RS00195	969	513		ribose-phosphate diphosphokinase	C	C (64)/A (49)	all synonymous	171	S	S (113)
26872	DK235_RS00195	969	519		ribose-phosphate diphosphokinase	C	C (112)/T (1)	all synonymous	173	D	D (113)
26878	DK235_RS00195	969	525		ribose-phosphate diphosphokinase	T	T (89)/A (24)	all synonymous	175	G	G (113)
26892	DK235_RS00195	969	539		ribose-phosphate diphosphokinase	C	C (112)/T (1)	some non-synonymous	180	A	A (112)/V (1)
26902	DK235_RS00195	969	549		ribose-phosphate diphosphokinase	A	A (112)/G (1)	all synonymous	183	L	L (113)
26944	DK235_RS00195	969	591		ribose-phosphate diphosphokinase	C	C (84)/T (29)	all synonymous	197	R	R (113)
26953	DK235_RS00195	969	600		ribose-phosphate diphosphokinase	T	T (112)/C (1)	all synonymous	200	V	V (113)
26992	DK235_RS00195	969	639		ribose-phosphate diphosphokinase	C	C (107)/A (6)	all synonymous	213	G	G (113)
27016	DK235_RS00195	969	663		ribose-phosphate diphosphokinase	C	C (111)/A (2)	all synonymous	221	I	I (113)
27076	DK235_RS00195	969	723		ribose-phosphate diphosphokinase	A	A (112)/G (1)	all synonymous	241	A	A (113)
27079	DK235_RS00195	969	726		ribose-phosphate diphosphokinase	T	T (112)/A (1)	some non-synonymous	242	D	D (112)/E (1)
27082	DK235_RS00195	969	729		ribose-phosphate diphosphokinase	A	A (112)/T (1)	all synonymous	243	A	A (113)
27085	DK235_RS00195	969	732		ribose-phosphate diphosphokinase	G	G (112)/T (1)	all synonymous	244	G	G (113)
27088	DK235_RS00195	969	735		ribose-phosphate diphosphokinase	A	A (112)/G (1)	all synonymous	245	A	A (113)
27090	DK235_RS00195	969	737		ribose-phosphate diphosphokinase	C	C (112)/T (1)	some non-synonymous	246	T	T (112)/I (1)
27112	DK235_RS00195	969	759		ribose-phosphate diphosphokinase	G	G (112)/A (1)	all synonymous	253	T	T (113)
27115	DK235_RS00195	969	762		ribose-phosphate diphosphokinase	C	T (59)/C (54)	all synonymous	254	H	H (113)
27130	DK235_RS00195	969	777		ribose-phosphate diphosphokinase	G	G (109)/A (4)	all synonymous	259	G	G (113)
27140	DK235_RS00195	969	787		ribose-phosphate diphosphokinase	G	G (112)/A (1)	some non-synonymous	263	D	D (112)/N (1)
27196	DK235_RS00195	969	843		ribose-phosphate diphosphokinase	T	T (94)/C (19)	all synonymous	281	I	I (113)
27216	DK235_RS00195	969	863		ribose-phosphate diphosphokinase	A	A (112)/C (1)	some non-synonymous	288	D	D (112)/A (1)
27238	DK235_RS00195	969	885		ribose-phosphate diphosphokinase	G	G (107)/A (6)	all synonymous	295	T	T (113)
27268	DK235_RS00195	969	915		ribose-phosphate diphosphokinase	T	T (112)/C (1)	all synonymous	305	R	R (113)
27286	DK235_RS00195	969	933		ribose-phosphate diphosphokinase	T	T (103)/C (10)	all synonymous	311	P	P (113)
27292	DK235_RS00195	969	939		ribose-phosphate diphosphokinase	A	A (108)/T (4)/G (1)	all synonymous	313	S	S (113)
27306	DK235_RS00195	969	953		ribose-phosphate diphosphokinase	C	C (112)/T (1)	some non-synonymous	318	A	A (112)/V (1)
27307	DK235_RS00195	969	954		ribose-phosphate diphosphokinase	A	A (108)/G (5)	all synonymous	318	A	A (113)
27314	DK235_RS00195	969	961		ribose-phosphate diphosphokinase	G	G (112)/A (1)	some non-synonymous	321	V	V (112)/I (1)
27418	DK235_RS00200	1179	10		pyridoxal phosphate-dependent aminotransferase	T	T (141)/C (5)	all synonymous	4	L	L (146)
27420	DK235_RS00200	1179	12		pyridoxal phosphate-dependent aminotransferase	G	G (100)/A (46)	all synonymous	4	L	L (146)
27441	DK235_RS00200	1179	33		pyridoxal phosphate-dependent aminotransferase	G	G (145)/A (1)	all synonymous	11	L	L (146)
27442	DK235_RS00200	1179	34		pyridoxal phosphate-dependent aminotransferase	A	A (144)/G (2)	some non-synonymous	12	N	N (144)/D (2)
27444	DK235_RS00200	1179	36		pyridoxal phosphate-dependent aminotransferase	T	T (145)/C (1)	all synonymous	12	N	N (146)
27445	DK235_RS00200	1179	37		pyridoxal phosphate-dependent aminotransferase	C	C (145)/A (1)	all synonymous	13	R	R (146)
27447	DK235_RS00200	1179	39		pyridoxal phosphate-dependent aminotransferase	G	G (145)/C (1)	all synonymous	13	R	R (146)
27450	DK235_RS00200	1179	42		pyridoxal phosphate-dependent aminotransferase	T	T (145)/C (1)	all synonymous	14	I	I (146)
27496	DK235_RS00200	1179	88		pyridoxal phosphate-dependent aminotransferase	C	C (145)/T (1)	some non-synonymous	30	P	P (145)/S (1)
27498	DK235_RS00200	1179	90		pyridoxal phosphate-dependent aminotransferase	C	C (93)/A (35)/G (18)	all synonymous	30	P	P (146)
27513	DK235_RS00200	1179	105		pyridoxal phosphate-dependent aminotransferase	G	G (141)/A (5)	all synonymous	35	L	L (146)
27515	DK235_RS00200	1179	107		pyridoxal phosphate-dependent aminotransferase	C	C (145)/G (1)	some non-synonymous	36	T	T (145)/S (1)
27516	DK235_RS00200	1179	108		pyridoxal phosphate-dependent aminotransferase	C	C (141)/A (5)	all synonymous	36	T	T (146)
27543	DK235_RS00200	1179	135		pyridoxal phosphate-dependent aminotransferase	T	T (138)/A (8)	all synonymous	45	P	P (146)
27545	DK235_RS00200	1179	137		pyridoxal phosphate-dependent aminotransferase	A	A (145)/C (1)	some non-synonymous	46	D	D (145)/A (1)
27546	DK235_RS00200	1179	138		pyridoxal phosphate-dependent aminotransferase	T	T (132)/C (14)	all synonymous	46	D	D (146)
27552	DK235_RS00200	1179	144		pyridoxal phosphate-dependent aminotransferase	A	A (77)/T (64)/C (5)	all synonymous	48	V	V (146)
27561	DK235_RS00200	1179	153		pyridoxal phosphate-dependent aminotransferase	A	A (91)/G (55)	all synonymous	51	A	A (146)
27564	DK235_RS00200	1179	156		pyridoxal phosphate-dependent aminotransferase	T	T (145)/C (1)	all synonymous	52	A	A (146)
27570	DK235_RS00200	1179	162		pyridoxal phosphate-dependent aminotransferase	T	T (145)/C (1)	all synonymous	54	A	A (146)
27573	DK235_RS00200	1179	165		pyridoxal phosphate-dependent aminotransferase	T	T (138)/A (7)/C (1)	all synonymous	55	A	A (146)
27576	DK235_RS00200	1179	168		pyridoxal phosphate-dependent aminotransferase	T	C (123)/T (23)	all synonymous	56	I	I (146)
27579	DK235_RS00200	1179	171		pyridoxal phosphate-dependent aminotransferase	T	T (142)/C (4)	all synonymous	57	D	D (146)
27583	DK235_RS00200	1179	175		pyridoxal phosphate-dependent aminotransferase	G	A (124)/G (22)	some non-synonymous	59	D	N (124)/D (22)
27585	DK235_RS00200	1179	177		pyridoxal phosphate-dependent aminotransferase	T	C (124)/T (21)/A (1)	some non-synonymous	59	D	D (145)/E (1)
27586	DK235_RS00200	1179	178		pyridoxal phosphate-dependent aminotransferase	C	C (108)/A (38)	some non-synonymous	60	Q	Q (108)/K (38)
27591	DK235_RS00200	1179	183		pyridoxal phosphate-dependent aminotransferase	T	T (141)/C (5)	all synonymous	61	S	S (146)
27600	DK235_RS00200	1179	192		pyridoxal phosphate-dependent aminotransferase	T	A (74)/T (72)	all synonymous	64	T	T (146)
27603	DK235_RS00200	1179	195		pyridoxal phosphate-dependent aminotransferase	A	T (111)/A (27)/C (7)/G (1)	all synonymous	65	G	G (146)
27609	DK235_RS00200	1179	201		pyridoxal phosphate-dependent aminotransferase	T	T (145)/A (1)	all synonymous	67	A	A (146)
27612	DK235_RS00200	1179	204		pyridoxal phosphate-dependent aminotransferase	T	T (145)/G (1)	all synonymous	68	G	G (146)
27618	DK235_RS00200	1179	210		pyridoxal phosphate-dependent aminotransferase	G	G (145)/T (1)	some non-synonymous	70	L	L (145)/F (1)
27621	DK235_RS00200	1179	213		pyridoxal phosphate-dependent aminotransferase	G	G (144)/A (2)	all synonymous	71	E	E (146)
27627	DK235_RS00200	1179	219		pyridoxal phosphate-dependent aminotransferase	T	C (87)/T (59)	all synonymous	73	R	R (146)
27630	DK235_RS00200	1179	222		pyridoxal phosphate-dependent aminotransferase	G	A (87)/G (59)	all synonymous	74	Q	Q (146)
27631	DK235_RS00200	1179	223		pyridoxal phosphate-dependent aminotransferase	G	G (145)/A (1)	some non-synonymous	75	A	A (145)/T (1)
27632	DK235_RS00200	1179	224		pyridoxal phosphate-dependent aminotransferase	C	C (141)/T (5)	some non-synonymous	75	A	A (141)/V (5)
27633	DK235_RS00200	1179	225		pyridoxal phosphate-dependent aminotransferase	T	T (130)/A (12)/G (4)	all synonymous	75	A	A (146)
27645	DK235_RS00200	1179	237		pyridoxal phosphate-dependent aminotransferase	T	T (145)/C (1)	all synonymous	79	F	F (146)
27648	DK235_RS00200	1179	240		pyridoxal phosphate-dependent aminotransferase	G	G (145)/A (1)	all synonymous	80	V	V (146)
27651	DK235_RS00200	1179	243		pyridoxal phosphate-dependent aminotransferase	T	T (145)/A (1)	all synonymous	81	A	A (146)
27660	DK235_RS00200	1179	252		pyridoxal phosphate-dependent aminotransferase	T	T (145)/C (1)	all synonymous	84	Y	Y (146)
27663	DK235_RS00200	1179	255		pyridoxal phosphate-dependent aminotransferase	T	T (145)/C (1)	all synonymous	85	N	N (146)
27664	DK235_RS00200	1179	256		pyridoxal phosphate-dependent aminotransferase	T	T (145)/C (1)	all synonymous	86	L	L (146)
27666	DK235_RS00200	1179	258		pyridoxal phosphate-dependent aminotransferase	A	A (144)/G (2)	all synonymous	86	L	L (146)
27669	DK235_RS00200	1179	261		pyridoxal phosphate-dependent aminotransferase	C	C (145)/T (1)	all synonymous	87	H	H (146)
27672	DK235_RS00200	1179	264		pyridoxal phosphate-dependent aminotransferase	C	C (143)/T (3)	all synonymous	88	Y	Y (146)
27681	DK235_RS00200	1179	273		pyridoxal phosphate-dependent aminotransferase	A	A (116)/T (30)	some non-synonymous	91	E	E (116)/D (30)
27683	DK235_RS00200	1179	275		pyridoxal phosphate-dependent aminotransferase	A	A (115)/C (31)	some non-synonymous	92	N	N (115)/T (31)
27684	DK235_RS00200	1179	276		pyridoxal phosphate-dependent aminotransferase	T	T (115)/A (31)	some non-synonymous	92	N	N (115)/K (31)
27690	DK235_RS00200	1179	282		pyridoxal phosphate-dependent aminotransferase	C	C (115)/T (31)	all synonymous	94	I	I (146)
27693	DK235_RS00200	1179	285		pyridoxal phosphate-dependent aminotransferase	C	C (116)/A (29)/T (1)	all synonymous	95	L	L (146)
27699	DK235_RS00200	1179	291		pyridoxal phosphate-dependent aminotransferase	A	A (144)/C (1)/G (1)	all synonymous	97	T	T (146)
27702	DK235_RS00200	1179	294		pyridoxal phosphate-dependent aminotransferase	C	C (127)/T (19)	all synonymous	98	I	I (146)
27711	DK235_RS00200	1179	303		pyridoxal phosphate-dependent aminotransferase	A	A (145)/G (1)	all synonymous	101	T	T (146)
27714	DK235_RS00200	1179	306		pyridoxal phosphate-dependent aminotransferase	A	A (116)/G (30)	all synonymous	102	E	E (146)
27717	DK235_RS00200	1179	309		pyridoxal phosphate-dependent aminotransferase	T	T (144)/G (2)	all synonymous	103	A	A (146)
27718	DK235_RS00200	1179	310		pyridoxal phosphate-dependent aminotransferase	C	C (112)/T (34)	all synonymous	104	L	L (146)
27720	DK235_RS00200	1179	312		pyridoxal phosphate-dependent aminotransferase	G	G (101)/A (45)	all synonymous	104	L	L (146)
27726	DK235_RS00200	1179	318		pyridoxal phosphate-dependent aminotransferase	G	G (144)/A (2)	all synonymous	106	A	A (146)
27730	DK235_RS00200	1179	322		pyridoxal phosphate-dependent aminotransferase	T	T (145)/C (1)	all synonymous	108	L	L (146)
27732	DK235_RS00200	1179	324		pyridoxal phosphate-dependent aminotransferase	A	A (145)/T (1)	some non-synonymous	108	L	L (145)/F (1)
27738	DK235_RS00200	1179	330		pyridoxal phosphate-dependent aminotransferase	T	T (113)/A (33)	all synonymous	110	A	A (146)
27744	DK235_RS00200	1179	336		pyridoxal phosphate-dependent aminotransferase	G	G (135)/A (11)	all synonymous	112	L	L (146)
27747	DK235_RS00200	1179	339		pyridoxal phosphate-dependent aminotransferase	G	G (139)/A (7)	all synonymous	113	E	E (146)
27753	DK235_RS00200	1179	345		pyridoxal phosphate-dependent aminotransferase	G	G (107)/A (37)/T (2)	all synonymous	115	G	G (146)
27756	DK235_RS00200	1179	348		pyridoxal phosphate-dependent aminotransferase	T	T (143)/C (3)	all synonymous	116	D	D (146)
27759	DK235_RS00200	1179	351		pyridoxal phosphate-dependent aminotransferase	A	A (102)/G (44)	all synonymous	117	T	T (146)
27760	DK235_RS00200	1179	352		pyridoxal phosphate-dependent aminotransferase	G	G (145)/A (1)	some non-synonymous	118	V	V (145)/I (1)
27762	DK235_RS00200	1179	354		pyridoxal phosphate-dependent aminotransferase	T	T (139)/A (7)	all synonymous	118	V	V (146)
27765	DK235_RS00200	1179	357		pyridoxal phosphate-dependent aminotransferase	T	T (111)/C (35)	all synonymous	119	L	L (146)
27766	DK235_RS00200	1179	358		pyridoxal phosphate-dependent aminotransferase	C	C (110)/T (36)	all synonymous	120	L	L (146)
27768	DK235_RS00200	1179	360		pyridoxal phosphate-dependent aminotransferase	G	G (137)/A (9)	all synonymous	120	L	L (146)
27774	DK235_RS00200	1179	366		pyridoxal phosphate-dependent aminotransferase	C	C (140)/A (3)/T (2)/G (1)	all synonymous	122	A	A (146)
27779	DK235_RS00200	1179	371		pyridoxal phosphate-dependent aminotransferase	C	C (145)/A (1)	some non-synonymous	124	A	A (145)/D (1)
27789	DK235_RS00200	1179	381		pyridoxal phosphate-dependent aminotransferase	T	T (143)/C (2)/G (1)	all synonymous	127	G	G (146)
27793	DK235_RS00200	1179	385		pyridoxal phosphate-dependent aminotransferase	G	G (144)/A (2)	some non-synonymous	129	E	E (144)/K (2)
27795	DK235_RS00200	1179	387		pyridoxal phosphate-dependent aminotransferase	G	G (136)/A (10)	all synonymous	129	E	E (146)
27798	DK235_RS00200	1179	390		pyridoxal phosphate-dependent aminotransferase	G	G (139)/T (6)/C (1)	all synonymous	130	P	P (146)
27804	DK235_RS00200	1179	396		pyridoxal phosphate-dependent aminotransferase	C	C (140)/T (6)	all synonymous	132	V	V (146)
27813	DK235_RS00200	1179	405		pyridoxal phosphate-dependent aminotransferase	G	G (139)/A (7)	all synonymous	135	V	V (146)
27816	DK235_RS00200	1179	408		pyridoxal phosphate-dependent aminotransferase	A	A (145)/G (1)	all synonymous	136	G	G (146)
27819	DK235_RS00200	1179	411		pyridoxal phosphate-dependent aminotransferase	A	A (141)/T (5)	all synonymous	137	A	A (146)
27822	DK235_RS00200	1179	414		pyridoxal phosphate-dependent aminotransferase	C	C (140)/T (6)	all synonymous	138	D	D (146)
27823	DK235_RS00200	1179	415		pyridoxal phosphate-dependent aminotransferase	A	A (140)/G (6)	some non-synonymous	139	I	I (140)/V (6)
27825	DK235_RS00200	1179	417		pyridoxal phosphate-dependent aminotransferase	C	C (124)/T (22)	all synonymous	139	I	I (146)
27834	DK235_RS00200	1179	426		pyridoxal phosphate-dependent aminotransferase	C	C (144)/T (2)	all synonymous	142	I	I (146)
27842	DK235_RS00200	1179	434		pyridoxal phosphate-dependent aminotransferase	C	C (144)/T (2)	some non-synonymous	145	T	T (144)/M (2)
27843	DK235_RS00200	1179	435		pyridoxal phosphate-dependent aminotransferase	G	G (140)/A (6)	all synonymous	145	T	T (146)
27844	DK235_RS00200	1179	436		pyridoxal phosphate-dependent aminotransferase	G	G (145)/A (1)	some non-synonymous	146	A	A (145)/T (1)
27846	DK235_RS00200	1179	438		pyridoxal phosphate-dependent aminotransferase	A	A (140)/C (5)/T (1)	all synonymous	146	A	A (146)
27850	DK235_RS00200	1179	442		pyridoxal phosphate-dependent aminotransferase	G	G (141)/C (5)	some non-synonymous	148	D	D (141)/H (5)
27855	DK235_RS00200	1179	447		pyridoxal phosphate-dependent aminotransferase	T	T (141)/C (5)	all synonymous	149	F	F (146)
27856	DK235_RS00200	1179	448		pyridoxal phosphate-dependent aminotransferase	G	G (128)/A (18)	some non-synonymous	150	V	V (128)/I (18)
27858	DK235_RS00200	1179	450		pyridoxal phosphate-dependent aminotransferase	A	A (76)/T (47)/G (18)/C (5)	all synonymous	150	V	V (146)
27864	DK235_RS00200	1179	456		pyridoxal phosphate-dependent aminotransferase	A	A (141)/G (5)	all synonymous	152	T	T (146)
27867	DK235_RS00200	1179	459		pyridoxal phosphate-dependent aminotransferase	T	T (141)/A (5)	all synonymous	153	P	P (146)
27888	DK235_RS00200	1179	480		pyridoxal phosphate-dependent aminotransferase	T	T (145)/A (1)	all synonymous	160	I	I (146)
27897	DK235_RS00200	1179	489		pyridoxal phosphate-dependent aminotransferase	G	G (142)/A (4)	all synonymous	163	Q	Q (146)
27900	DK235_RS00200	1179	492		pyridoxal phosphate-dependent aminotransferase	T	T (96)/G (50)	all synonymous	164	G	G (146)
27903	DK235_RS00200	1179	495		pyridoxal phosphate-dependent aminotransferase	T	T (142)/A (4)	some non-synonymous	165	D	D (142)/E (4)
27909	DK235_RS00200	1179	501		pyridoxal phosphate-dependent aminotransferase	A	A (144)/G (1)/T (1)	all synonymous	167	L	L (146)
27915	DK235_RS00200	1179	507		pyridoxal phosphate-dependent aminotransferase	T	T (144)/G (2)	all synonymous	169	A	A (146)
27945	DK235_RS00200	1179	537		pyridoxal phosphate-dependent aminotransferase	A	A (115)/G (31)	all synonymous	179	T	T (146)
27948	DK235_RS00200	1179	540		pyridoxal phosphate-dependent aminotransferase	T	T (123)/A (23)	all synonymous	180	G	G (146)
27951	DK235_RS00200	1179	543		pyridoxal phosphate-dependent aminotransferase	G	G (145)/T (1)	all synonymous	181	V	V (146)
27954	DK235_RS00200	1179	546		pyridoxal phosphate-dependent aminotransferase	C	C (145)/T (1)	all synonymous	182	T	T (146)
27957	DK235_RS00200	1179	549		pyridoxal phosphate-dependent aminotransferase	C	C (145)/T (1)	all synonymous	183	Y	Y (146)
27960	DK235_RS00200	1179	552		pyridoxal phosphate-dependent aminotransferase	A	A (139)/T (7)	all synonymous	184	S	S (146)
27963	DK235_RS00200	1179	555		pyridoxal phosphate-dependent aminotransferase	T	T (140)/G (6)	all synonymous	185	R	R (146)
27964	DK235_RS00200	1179	556		pyridoxal phosphate-dependent aminotransferase	G	G (143)/A (3)	some non-synonymous	186	E	E (143)/K (3)
27966	DK235_RS00200	1179	558		pyridoxal phosphate-dependent aminotransferase	G	G (145)/A (1)	all synonymous	186	E	E (146)
27969	DK235_RS00200	1179	561		pyridoxal phosphate-dependent aminotransferase	G	G (134)/A (12)	all synonymous	187	Q	Q (146)
27974	DK235_RS00200	1179	566		pyridoxal phosphate-dependent aminotransferase	A	A (142)/G (4)	some non-synonymous	189	Q	Q (142)/R (4)
27977	DK235_RS00200	1179	569		pyridoxal phosphate-dependent aminotransferase	C	C (145)/T (1)	some non-synonymous	190	A	A (145)/V (1)
27978	DK235_RS00200	1179	570		pyridoxal phosphate-dependent aminotransferase	T	T (133)/C (13)	all synonymous	190	A	A (146)
27979	DK235_RS00200	1179	571		pyridoxal phosphate-dependent aminotransferase	T	T (145)/C (1)	some non-synonymous	191	F	F (145)/L (1)
27984	DK235_RS00200	1179	576		pyridoxal phosphate-dependent aminotransferase	G	G (142)/A (4)	all synonymous	192	A	A (146)
27999	DK235_RS00200	1179	591		pyridoxal phosphate-dependent aminotransferase	C	G (74)/C (72)	some non-synonymous	197	N	K (74)/N (72)
28006	DK235_RS00200	1179	598		pyridoxal phosphate-dependent aminotransferase	G	G (145)/A (1)	some non-synonymous	200	V	V (145)/I (1)
28008	DK235_RS00200	1179	600		pyridoxal phosphate-dependent aminotransferase	C	C (145)/T (1)	all synonymous	200	V	V (146)
28014	DK235_RS00200	1179	606		pyridoxal phosphate-dependent aminotransferase	C	C (145)/T (1)	all synonymous	202	V	V (146)
28017	DK235_RS00200	1179	609		pyridoxal phosphate-dependent aminotransferase	A	A (143)/G (3)	all synonymous	203	L	L (146)
28019	DK235_RS00200	1179	611		pyridoxal phosphate-dependent aminotransferase	C	C (144)/T (2)	some non-synonymous	204	S	S (144)/L (2)
28020	DK235_RS00200	1179	612		pyridoxal phosphate-dependent aminotransferase	A	A (143)/G (3)	all synonymous	204	S	S (146)
28023	DK235_RS00200	1179	615		pyridoxal phosphate-dependent aminotransferase	T	T (142)/C (4)	all synonymous	205	D	D (146)
28026	DK235_RS00200	1179	618		pyridoxal phosphate-dependent aminotransferase	G	G (144)/A (2)	all synonymous	206	E	E (146)
28029	DK235_RS00200	1179	621		pyridoxal phosphate-dependent aminotransferase	C	C (138)/T (4)/A (3)/G (1)	all synonymous	207	V	V (146)
28035	DK235_RS00200	1179	627		pyridoxal phosphate-dependent aminotransferase	G	G (145)/A (1)	all synonymous	209	A	A (146)
28038	DK235_RS00200	1179	630		pyridoxal phosphate-dependent aminotransferase	G	G (144)/A (2)	all synonymous	210	E	E (146)
28043	DK235_RS00200	1179	635		pyridoxal phosphate-dependent aminotransferase	C	C (145)/T (1)	some non-synonymous	212	T	T (145)/I (1)
28044	DK235_RS00200	1179	636		pyridoxal phosphate-dependent aminotransferase	T	T (141)/C (4)/G (1)	all synonymous	212	T	T (146)
28047	DK235_RS00200	1179	639		pyridoxal phosphate-dependent aminotransferase	C	C (142)/T (4)	all synonymous	213	Y	Y (146)
28053	DK235_RS00200	1179	645		pyridoxal phosphate-dependent aminotransferase	T	T (143)/C (3)	all synonymous	215	G	G (146)
28057	DK235_RS00200	1179	649		pyridoxal phosphate-dependent aminotransferase	C	C (144)/T (2)	some non-synonymous	217	P	P (144)/S (2)
28058	DK235_RS00200	1179	650		pyridoxal phosphate-dependent aminotransferase	C	C (145)/T (1)	some non-synonymous	217	P	P (145)/L (1)
28059	DK235_RS00200	1179	651		pyridoxal phosphate-dependent aminotransferase	T	T (121)/C (25)	all synonymous	217	P	P (146)
28062	DK235_RS00200	1179	654		pyridoxal phosphate-dependent aminotransferase	T	T (128)/C (18)	all synonymous	218	H	H (146)
28068	DK235_RS00200	1179	660		pyridoxal phosphate-dependent aminotransferase	G	G (142)/A (4)	all synonymous	220	S	S (146)
28072	DK235_RS00200	1179	664		pyridoxal phosphate-dependent aminotransferase	G	G (144)/A (2)	some non-synonymous	222	A	A (144)/T (2)
28074	DK235_RS00200	1179	666		pyridoxal phosphate-dependent aminotransferase	G	G (124)/A (22)	all synonymous	222	A	A (146)
28077	DK235_RS00200	1179	669		pyridoxal phosphate-dependent aminotransferase	G	G (128)/A (18)	all synonymous	223	E	E (146)
28083	DK235_RS00200	1179	675		pyridoxal phosphate-dependent aminotransferase	G	G (128)/A (18)	all synonymous	225	L	L (146)
28089	DK235_RS00200	1179	681		pyridoxal phosphate-dependent aminotransferase	A	A (122)/G (24)	all synonymous	227	E	E (146)
28092	DK235_RS00200	1179	684		pyridoxal phosphate-dependent aminotransferase	G	G (128)/A (18)	all synonymous	228	Q	Q (146)
28095	DK235_RS00200	1179	687		pyridoxal phosphate-dependent aminotransferase	C	C (137)/T (9)	all synonymous	229	T	T (146)
28107	DK235_RS00200	1179	699		pyridoxal phosphate-dependent aminotransferase	G	G (128)/A (18)	all synonymous	233	Q	Q (146)
28110	DK235_RS00200	1179	702		pyridoxal phosphate-dependent aminotransferase	A	A (132)/C (10)/T (4)	all synonymous	234	G	G (146)
28111	DK235_RS00200	1179	703		pyridoxal phosphate-dependent aminotransferase	T	T (128)/C (18)	all synonymous	235	L	L (146)
28113	DK235_RS00200	1179	705		pyridoxal phosphate-dependent aminotransferase	G	G (128)/T (18)	some non-synonymous	235	L	L (128)/F (18)
28116	DK235_RS00200	1179	708		pyridoxal phosphate-dependent aminotransferase	C	C (123)/T (23)	all synonymous	236	S	S (146)
28119	DK235_RS00200	1179	711		pyridoxal phosphate-dependent aminotransferase	G	G (128)/A (18)	all synonymous	237	K	K (146)
28122	DK235_RS00200	1179	714		pyridoxal phosphate-dependent aminotransferase	C	C (120)/T (26)	all synonymous	238	S	S (146)
28128	DK235_RS00200	1179	720		pyridoxal phosphate-dependent aminotransferase	T	T (124)/C (22)	all synonymous	240	A	A (146)
28137	DK235_RS00200	1179	729		pyridoxal phosphate-dependent aminotransferase	T	T (123)/A (18)/C (5)	all synonymous	243	G	G (146)
28141	DK235_RS00200	1179	733		pyridoxal phosphate-dependent aminotransferase	C	C (144)/A (2)	all synonymous	245	R	R (146)
28164	DK235_RS00200	1179	756		pyridoxal phosphate-dependent aminotransferase	G	G (145)/A (1)	all synonymous	252	Q	Q (146)
28169	DK235_RS00200	1179	761		pyridoxal phosphate-dependent aminotransferase	C	C (144)/T (2)	some non-synonymous	254	P	P (144)/L (2)
28170	DK235_RS00200	1179	762		pyridoxal phosphate-dependent aminotransferase	C	C (133)/G (11)/T (2)	all synonymous	254	P	P (146)
28173	DK235_RS00200	1179	765		pyridoxal phosphate-dependent aminotransferase	C	C (134)/T (12)	all synonymous	255	I	I (146)
28176	DK235_RS00200	1179	768		pyridoxal phosphate-dependent aminotransferase	C	C (145)/T (1)	all synonymous	256	I	I (146)
28177	DK235_RS00200	1179	769		pyridoxal phosphate-dependent aminotransferase	G	G (140)/A (6)	some non-synonymous	257	A	A (140)/T (6)
28179	DK235_RS00200	1179	771		pyridoxal phosphate-dependent aminotransferase	T	T (144)/A (2)	all synonymous	257	A	A (146)
28185	DK235_RS00200	1179	777		pyridoxal phosphate-dependent aminotransferase	T	T (100)/C (46)	all synonymous	259	I	I (146)
28188	DK235_RS00200	1179	780		pyridoxal phosphate-dependent aminotransferase	C	C (145)/T (1)	all synonymous	260	I	I (146)
28191	DK235_RS00200	1179	783		pyridoxal phosphate-dependent aminotransferase	G	G (140)/A (6)	all synonymous	261	K	K (146)
28197	DK235_RS00200	1179	789		pyridoxal phosphate-dependent aminotransferase	T	T (96)/C (50)	all synonymous	263	H	H (146)
28200	DK235_RS00200	1179	792		pyridoxal phosphate-dependent aminotransferase	G	G (124)/A (22)	all synonymous	264	Q	Q (146)
28206	DK235_RS00200	1179	798		pyridoxal phosphate-dependent aminotransferase	T	T (124)/C (21)/G (1)	all synonymous	266	L	L (146)
28209	DK235_RS00200	1179	801		pyridoxal phosphate-dependent aminotransferase	G	G (145)/A (1)	all synonymous	267	V	V (146)
28212	DK235_RS00200	1179	804		pyridoxal phosphate-dependent aminotransferase	T	T (112)/A (33)/G (1)	all synonymous	268	T	T (146)
28215	DK235_RS00200	1179	807		pyridoxal phosphate-dependent aminotransferase	A	A (114)/G (32)	all synonymous	269	A	A (146)
28218	DK235_RS00200	1179	810		pyridoxal phosphate-dependent aminotransferase	G	G (144)/C (2)	all synonymous	270	A	A (146)
28221	DK235_RS00200	1179	813		pyridoxal phosphate-dependent aminotransferase	A	A (145)/T (1)	all synonymous	271	S	S (146)
28224	DK235_RS00200	1179	816		pyridoxal phosphate-dependent aminotransferase	T	T (145)/A (1)	all synonymous	272	T	T (146)
28225	DK235_RS00200	1179	817		pyridoxal phosphate-dependent aminotransferase	G	G (145)/A (1)	some non-synonymous	273	A	A (145)/T (1)
28234	DK235_RS00200	1179	826		pyridoxal phosphate-dependent aminotransferase	T	T (145)/C (1)	some non-synonymous	276	Y	Y (145)/H (1)
28242	DK235_RS00200	1179	834		pyridoxal phosphate-dependent aminotransferase	G	G (145)/A (1)	all synonymous	278	A	A (146)
28248	DK235_RS00200	1179	840		pyridoxal phosphate-dependent aminotransferase	G	G (143)/A (3)	all synonymous	280	E	E (146)
28252	DK235_RS00200	1179	844		pyridoxal phosphate-dependent aminotransferase	T	T (126)/C (20)	all synonymous	282	L	L (146)
28260	DK235_RS00200	1179	852		pyridoxal phosphate-dependent aminotransferase	T	T (118)/C (28)	all synonymous	284	N	N (146)
28269	DK235_RS00200	1179	861		pyridoxal phosphate-dependent aminotransferase	T	T (145)/C (1)	all synonymous	287	D	D (146)
28272	DK235_RS00200	1179	864		pyridoxal phosphate-dependent aminotransferase	C	C (112)/T (34)	all synonymous	288	D	D (146)
28275	DK235_RS00200	1179	867		pyridoxal phosphate-dependent aminotransferase	T	T (144)/A (1)/G (1)	all synonymous	289	A	A (146)
28276	DK235_RS00200	1179	868		pyridoxal phosphate-dependent aminotransferase	C	C (145)/T (1)	some non-synonymous	290	L	L (145)/F (1)
28278	DK235_RS00200	1179	870		pyridoxal phosphate-dependent aminotransferase	T	T (139)/G (7)	all synonymous	290	L	L (146)
28281	DK235_RS00200	1179	873		pyridoxal phosphate-dependent aminotransferase	G	G (139)/A (7)	all synonymous	291	P	P (146)
28287	DK235_RS00200	1179	879		pyridoxal phosphate-dependent aminotransferase	G	G (141)/A (5)	all synonymous	293	R	R (146)
28289	DK235_RS00200	1179	881		pyridoxal phosphate-dependent aminotransferase	C	C (140)/T (6)	some non-synonymous	294	A	A (140)/V (6)
28290	DK235_RS00200	1179	882		pyridoxal phosphate-dependent aminotransferase	G	G (144)/A (2)	all synonymous	294	A	A (146)
28296	DK235_RS00200	1179	888		pyridoxal phosphate-dependent aminotransferase	C	C (136)/T (10)	all synonymous	296	Y	Y (146)
28297	DK235_RS00200	1179	889		pyridoxal phosphate-dependent aminotransferase	G	G (139)/A (7)	some non-synonymous	297	V	V (139)/I (7)
28305	DK235_RS00200	1179	897		pyridoxal phosphate-dependent aminotransferase	T	T (128)/A (18)	all synonymous	299	R	R (146)
28306	DK235_RS00200	1179	898		pyridoxal phosphate-dependent aminotransferase	A	A (125)/C (21)	all synonymous	300	R	R (146)
28314	DK235_RS00200	1179	906		pyridoxal phosphate-dependent aminotransferase	C	C (126)/T (20)	all synonymous	302	Y	Y (146)
28323	DK235_RS00200	1179	915		pyridoxal phosphate-dependent aminotransferase	G	G (128)/A (18)	all synonymous	305	E	E (146)
28326	DK235_RS00200	1179	918		pyridoxal phosphate-dependent aminotransferase	G	G (144)/A (1)/T (1)	some non-synonymous	306	K	K (145)/N (1)
28330	DK235_RS00200	1179	922		pyridoxal phosphate-dependent aminotransferase	A	A (145)/G (1)	some non-synonymous	308	T	T (145)/A (1)
28332	DK235_RS00200	1179	924		pyridoxal phosphate-dependent aminotransferase	G	G (128)/T (18)	all synonymous	308	T	T (146)
28335	DK235_RS00200	1179	927		pyridoxal phosphate-dependent aminotransferase	C	C (145)/T (1)	all synonymous	309	D	D (146)
28336	DK235_RS00200	1179	928		pyridoxal phosphate-dependent aminotransferase	T	T (145)/C (1)	all synonymous	310	L	L (146)
28338	DK235_RS00200	1179	930		pyridoxal phosphate-dependent aminotransferase	G	G (145)/A (1)	all synonymous	310	L	L (146)
28344	DK235_RS00200	1179	936		pyridoxal phosphate-dependent aminotransferase	T	T (140)/C (6)	all synonymous	312	F	F (146)
28345	DK235_RS00200	1179	937		pyridoxal phosphate-dependent aminotransferase	A	A (144)/G (2)	some non-synonymous	313	K	K (144)/E (2)
28347	DK235_RS00200	1179	939		pyridoxal phosphate-dependent aminotransferase	A	A (126)/G (20)	all synonymous	313	K	K (146)
28353	DK235_RS00200	1179	945		pyridoxal phosphate-dependent aminotransferase	C	C (144)/T (2)	all synonymous	315	I	I (146)
28356	DK235_RS00200	1179	948		pyridoxal phosphate-dependent aminotransferase	G	G (128)/A (18)	all synonymous	316	K	K (146)
28359	DK235_RS00200	1179	951		pyridoxal phosphate-dependent aminotransferase	T	T (144)/A (2)	all synonymous	317	P	P (146)
28362	DK235_RS00200	1179	954		pyridoxal phosphate-dependent aminotransferase	T	T (144)/C (2)	all synonymous	318	D	D (146)
28365	DK235_RS00200	1179	957		pyridoxal phosphate-dependent aminotransferase	A	A (126)/T (20)	all synonymous	319	G	G (146)
28368	DK235_RS00200	1179	960		pyridoxal phosphate-dependent aminotransferase	A	A (123)/T (21)/C (1)/G (1)	all synonymous	320	A	A (146)
28371	DK235_RS00200	1179	963		pyridoxal phosphate-dependent aminotransferase	T	T (145)/C (1)	all synonymous	321	F	F (146)
28374	DK235_RS00200	1179	966		pyridoxal phosphate-dependent aminotransferase	C	C (117)/T (29)	all synonymous	322	Y	Y (146)
28377	DK235_RS00200	1179	969		pyridoxal phosphate-dependent aminotransferase	C	C (145)/T (1)	all synonymous	323	I	I (146)
28381	DK235_RS00200	1179	973		pyridoxal phosphate-dependent aminotransferase	G	G (145)/T (1)	some non-synonymous	325	A	A (145)/S (1)
28383	DK235_RS00200	1179	975		pyridoxal phosphate-dependent aminotransferase	A	A (127)/C (19)	all synonymous	325	A	A (146)
28389	DK235_RS00200	1179	981		pyridoxal phosphate-dependent aminotransferase	T	T (101)/C (26)/A (19)	all synonymous	327	I	I (146)
28397	DK235_RS00200	1179	989		pyridoxal phosphate-dependent aminotransferase	G	G (140)/A (5)/T (1)	some non-synonymous	330	G	G (140)/D (5)/V (1)
28398	DK235_RS00200	1179	990		pyridoxal phosphate-dependent aminotransferase	T	T (143)/C (3)	all synonymous	330	G	G (146)
28401	DK235_RS00200	1179	993		pyridoxal phosphate-dependent aminotransferase	C	C (141)/T (5)	all synonymous	331	Y	Y (146)
28404	DK235_RS00200	1179	996		pyridoxal phosphate-dependent aminotransferase	T	T (145)/C (1)	all synonymous	332	N	N (146)
28413	DK235_RS00200	1179	1005		pyridoxal phosphate-dependent aminotransferase	C	C (145)/T (1)	all synonymous	335	S	S (146)
28419	DK235_RS00200	1179	1011		pyridoxal phosphate-dependent aminotransferase	C	C (144)/T (2)	all synonymous	337	S	S (146)
28422	DK235_RS00200	1179	1014		pyridoxal phosphate-dependent aminotransferase	C	C (145)/T (1)	all synonymous	338	F	F (146)
28423	DK235_RS00200	1179	1015		pyridoxal phosphate-dependent aminotransferase	T	T (145)/C (1)	all synonymous	339	L	L (146)
28425	DK235_RS00200	1179	1017		pyridoxal phosphate-dependent aminotransferase	G	G (144)/A (2)	all synonymous	339	L	L (146)
28428	DK235_RS00200	1179	1020		pyridoxal phosphate-dependent aminotransferase	A	A (142)/G (4)	all synonymous	340	Q	Q (146)
28431	DK235_RS00200	1179	1023		pyridoxal phosphate-dependent aminotransferase	C	C (145)/T (1)	all synonymous	341	D	D (146)
28437	DK235_RS00200	1179	1029		pyridoxal phosphate-dependent aminotransferase	G	G (145)/A (1)	all synonymous	343	A	A (146)
28438	DK235_RS00200	1179	1030		pyridoxal phosphate-dependent aminotransferase	A	A (145)/C (1)	all synonymous	344	R	R (146)
28440	DK235_RS00200	1179	1032		pyridoxal phosphate-dependent aminotransferase	A	A (145)/G (1)	all synonymous	344	R	R (146)
28449	DK235_RS00200	1179	1041		pyridoxal phosphate-dependent aminotransferase	G	G (145)/A (1)	all synonymous	347	A	A (146)
28452	DK235_RS00200	1179	1044		pyridoxal phosphate-dependent aminotransferase	G	G (145)/T (1)	all synonymous	348	V	V (146)
28456	DK235_RS00200	1179	1048		pyridoxal phosphate-dependent aminotransferase	T	T (145)/C (1)	some non-synonymous	350	F	F (145)/L (1)
28458	DK235_RS00200	1179	1050		pyridoxal phosphate-dependent aminotransferase	T	T (141)/A (5)	some non-synonymous	350	F	F (141)/L (5)
28464	DK235_RS00200	1179	1056		pyridoxal phosphate-dependent aminotransferase	A	A (140)/G (5)/T (1)	all synonymous	352	P	P (146)
28467	DK235_RS00200	1179	1059		pyridoxal phosphate-dependent aminotransferase	C	C (131)/T (14)/A (1)	all synonymous	353	G	G (146)
28470	DK235_RS00200	1179	1062		pyridoxal phosphate-dependent aminotransferase	A	A (136)/G (10)	all synonymous	354	A	A (146)
28473	DK235_RS00200	1179	1065		pyridoxal phosphate-dependent aminotransferase	C	C (145)/T (1)	all synonymous	355	A	A (146)
28476	DK235_RS00200	1179	1068		pyridoxal phosphate-dependent aminotransferase	C	C (136)/T (10)	all synonymous	356	F	F (146)
28479	DK235_RS00200	1179	1071		pyridoxal phosphate-dependent aminotransferase	T	T (144)/C (2)	all synonymous	357	G	G (146)
28480	DK235_RS00200	1179	1072		pyridoxal phosphate-dependent aminotransferase	C	C (145)/A (1)	some non-synonymous	358	Q	Q (145)/K (1)
28482	DK235_RS00200	1179	1074		pyridoxal phosphate-dependent aminotransferase	G	G (139)/A (7)	all synonymous	358	Q	Q (146)
28485	DK235_RS00200	1179	1077		pyridoxal phosphate-dependent aminotransferase	T	T (144)/C (2)	all synonymous	359	Y	Y (146)
28488	DK235_RS00200	1179	1080		pyridoxal phosphate-dependent aminotransferase	A	A (138)/T (6)/G (2)	all synonymous	360	G	G (146)
28491	DK235_RS00200	1179	1083		pyridoxal phosphate-dependent aminotransferase	A	A (144)/G (2)	all synonymous	361	E	E (146)
28494	DK235_RS00200	1179	1086		pyridoxal phosphate-dependent aminotransferase	C	C (145)/G (1)	all synonymous	362	G	G (146)
28500	DK235_RS00200	1179	1092		pyridoxal phosphate-dependent aminotransferase	G	G (141)/A (5)	all synonymous	364	V	V (146)
28503	DK235_RS00200	1179	1095		pyridoxal phosphate-dependent aminotransferase	A	A (144)/G (1)/T (1)	all synonymous	365	R	R (146)
28509	DK235_RS00200	1179	1101		pyridoxal phosphate-dependent aminotransferase	C	C (145)/T (1)	all synonymous	367	S	S (146)
28512	DK235_RS00200	1179	1104		pyridoxal phosphate-dependent aminotransferase	C	C (138)/T (8)	all synonymous	368	Y	Y (146)
28515	DK235_RS00200	1179	1107		pyridoxal phosphate-dependent aminotransferase	A	A (144)/G (2)	all synonymous	369	A	A (146)
28518	DK235_RS00200	1179	1110		pyridoxal phosphate-dependent aminotransferase	A	A (144)/C (1)/T (1)	all synonymous	370	A	A (146)
28521	DK235_RS00200	1179	1113		pyridoxal phosphate-dependent aminotransferase	T	T (145)/C (1)	all synonymous	371	S	S (146)
28525	DK235_RS00200	1179	1117		pyridoxal phosphate-dependent aminotransferase	G	G (143)/A (3)	some non-synonymous	373	E	E (143)/K (3)
28527	DK235_RS00200	1179	1119		pyridoxal phosphate-dependent aminotransferase	G	G (145)/A (1)	all synonymous	373	E	E (146)
28528	DK235_RS00200	1179	1120		pyridoxal phosphate-dependent aminotransferase	A	A (145)/G (1)	some non-synonymous	374	K	K (145)/E (1)
28529	DK235_RS00200	1179	1121		pyridoxal phosphate-dependent aminotransferase	A	A (145)/C (1)	some non-synonymous	374	K	K (145)/T (1)
28530	DK235_RS00200	1179	1122		pyridoxal phosphate-dependent aminotransferase	G	G (139)/A (6)/C (1)	some non-synonymous	374	K	K (145)/N (1)
28536	DK235_RS00200	1179	1128		pyridoxal phosphate-dependent aminotransferase	A	A (145)/G (1)	all synonymous	376	Q	Q (146)
28538	DK235_RS00200	1179	1130		pyridoxal phosphate-dependent aminotransferase	C	C (145)/T (1)	some non-synonymous	377	T	T (145)/I (1)
28539	DK235_RS00200	1179	1131		pyridoxal phosphate-dependent aminotransferase	A	A (145)/C (1)	all synonymous	377	T	T (146)
28540	DK235_RS00200	1179	1132		pyridoxal phosphate-dependent aminotransferase	G	G (145)/A (1)	some non-synonymous	378	A	A (145)/T (1)
28542	DK235_RS00200	1179	1134		pyridoxal phosphate-dependent aminotransferase	C	C (80)/T (66)	all synonymous	378	A	A (146)
28547	DK235_RS00200	1179	1139		pyridoxal phosphate-dependent aminotransferase	C	C (144)/T (2)	some non-synonymous	380	A	A (144)/V (2)
28549	DK235_RS00200	1179	1141		pyridoxal phosphate-dependent aminotransferase	C	C (98)/T (48)	some non-synonymous	381	R	R (98)/C (48)
28551	DK235_RS00200	1179	1143		pyridoxal phosphate-dependent aminotransferase	T	T (145)/C (1)	all synonymous	381	R	R (146)
28557	DK235_RS00200	1179	1149		pyridoxal phosphate-dependent aminotransferase	G	G (143)/A (3)	all synonymous	383	K	K (146)
28560	DK235_RS00200	1179	1152		pyridoxal phosphate-dependent aminotransferase	A	A (145)/G (1)	all synonymous	384	E	E (146)
28564	DK235_RS00200	1179	1156		pyridoxal phosphate-dependent aminotransferase	C	C (127)/T (19)	all synonymous	386	L	L (146)
28566	DK235_RS00200	1179	1158		pyridoxal phosphate-dependent aminotransferase	A	A (143)/G (3)	all synonymous	386	L	L (146)
29385	DK235_RS00210	1008	33	plsX	phosphate acyltransferase PlsX	G	G (98)/A (50)	all synonymous	11	G	G (148)
29391	DK235_RS00210	1008	39	plsX	phosphate acyltransferase PlsX	C	C (143)/T (5)	all synonymous	13	H	H (148)
29397	DK235_RS00210	1008	45	plsX	phosphate acyltransferase PlsX	T	T (146)/A (2)	all synonymous	15	P	P (148)
29404	DK235_RS00210	1008	52	plsX	phosphate acyltransferase PlsX	G	G (98)/A (50)	some non-synonymous	18	V	V (98)/M (50)
29406	DK235_RS00210	1008	54	plsX	phosphate acyltransferase PlsX	G	G (147)/A (1)	all synonymous	18	V	V (148)
29407	DK235_RS00210	1008	55	plsX	phosphate acyltransferase PlsX	G	G (147)/A (1)	some non-synonymous	19	V	V (147)/I (1)
29415	DK235_RS00210	1008	63	plsX	phosphate acyltransferase PlsX	T	T (147)/G (1)	all synonymous	21	G	G (148)
29418	DK235_RS00210	1008	66	plsX	phosphate acyltransferase PlsX	C	C (147)/T (1)	all synonymous	22	V	V (148)
29434	DK235_RS00210	1008	82	plsX	phosphate acyltransferase PlsX	G	G (147)/A (1)	some non-synonymous	28	A	A (147)/T (1)
29437	DK235_RS00210	1008	85	plsX	phosphate acyltransferase PlsX	T	T (147)/C (1)	some non-synonymous	29	F	F (147)/L (1)
29445	DK235_RS00210	1008	93	plsX	phosphate acyltransferase PlsX	C	C (144)/T (4)	all synonymous	31	D	D (148)
29451	DK235_RS00210	1008	99	plsX	phosphate acyltransferase PlsX	A	A (143)/G (3)/C (2)	some non-synonymous	33	E	E (146)/D (2)
29457	DK235_RS00210	1008	105	plsX	phosphate acyltransferase PlsX	A	A (147)/G (1)	all synonymous	35	Q	Q (148)
29460	DK235_RS00210	1008	108	plsX	phosphate acyltransferase PlsX	T	T (147)/C (1)	all synonymous	36	L	L (148)
29466	DK235_RS00210	1008	114	plsX	phosphate acyltransferase PlsX	T	T (141)/C (7)	all synonymous	38	G	G (148)
29473	DK235_RS00210	1008	121	plsX	phosphate acyltransferase PlsX	G	G (146)/A (2)	some non-synonymous	41	A	A (146)/T (2)
29475	DK235_RS00210	1008	123	plsX	phosphate acyltransferase PlsX	T	T (145)/C (2)/A (1)	all synonymous	41	A	A (148)
29498	DK235_RS00210	1008	146	plsX	phosphate acyltransferase PlsX	C	C (113)/T (35)	some non-synonymous	49	A	A (113)/V (35)
29499	DK235_RS00210	1008	147	plsX	phosphate acyltransferase PlsX	G	G (144)/A (4)	all synonymous	49	A	A (148)
29501	DK235_RS00210	1008	149	plsX	phosphate acyltransferase PlsX	C	C (135)/G (13)	some non-synonymous	50	T	T (135)/R (13)
29502	DK235_RS00210	1008	150	plsX	phosphate acyltransferase PlsX	A	A (144)/G (2)/T (2)	all synonymous	50	T	T (148)
29505	DK235_RS00210	1008	153	plsX	phosphate acyltransferase PlsX	G	G (147)/A (1)	all synonymous	51	E	E (148)
29514	DK235_RS00210	1008	162	plsX	phosphate acyltransferase PlsX	T	C (128)/T (20)	all synonymous	54	S	S (148)
29517	DK235_RS00210	1008	165	plsX	phosphate acyltransferase PlsX	C	C (123)/T (25)	all synonymous	55	I	I (148)
29518	DK235_RS00210	1008	166	plsX	phosphate acyltransferase PlsX	G	G (147)/A (1)	some non-synonymous	56	V	V (147)/I (1)
29520	DK235_RS00210	1008	168	plsX	phosphate acyltransferase PlsX	C	C (126)/T (22)	all synonymous	56	V	V (148)
29526	DK235_RS00210	1008	174	plsX	phosphate acyltransferase PlsX	G	G (126)/C (22)	all synonymous	58	T	T (148)
29529	DK235_RS00210	1008	177	plsX	phosphate acyltransferase PlsX	G	G (146)/T (2)	all synonymous	59	T	T (148)
29538	DK235_RS00210	1008	186	plsX	phosphate acyltransferase PlsX	C	C (146)/T (2)	all synonymous	62	I	I (148)
29544	DK235_RS00210	1008	192	plsX	phosphate acyltransferase PlsX	A	A (147)/T (1)	all synonymous	64	S	S (148)
29556	DK235_RS00210	1008	204	plsX	phosphate acyltransferase PlsX	T	T (143)/G (4)/C (1)	all synonymous	68	P	P (148)
29565	DK235_RS00210	1008	213	plsX	phosphate acyltransferase PlsX	T	G (72)/T (69)/C (7)	all synonymous	71	A	A (148)
29574	DK235_RS00210	1008	222	plsX	phosphate acyltransferase PlsX	G	T (115)/G (33)	all synonymous	74	R	R (148)
29577	DK235_RS00210	1008	225	plsX	phosphate acyltransferase PlsX	G	G (143)/A (5)	all synonymous	75	K	K (148)
29583	DK235_RS00210	1008	231	plsX	phosphate acyltransferase PlsX	G	T (57)/A (55)/G (36)	some non-synonymous	77	E	E (91)/D (57)
29584	DK235_RS00210	1008	232	plsX	phosphate acyltransferase PlsX	G	G (147)/T (1)	some non-synonymous	78	A	A (147)/S (1)
29586	DK235_RS00210	1008	234	plsX	phosphate acyltransferase PlsX	T	T (147)/A (1)	all synonymous	78	A	A (148)
29589	DK235_RS00210	1008	237	plsX	phosphate acyltransferase PlsX	T	G (83)/T (65)	all synonymous	79	S	S (148)
29593	DK235_RS00210	1008	241	plsX	phosphate acyltransferase PlsX	G	G (147)/A (1)	some non-synonymous	81	V	V (147)/I (1)
29601	DK235_RS00210	1008	249	plsX	phosphate acyltransferase PlsX	G	G (144)/A (4)	all synonymous	83	A	A (148)
29624	DK235_RS00210	1008	272	plsX	phosphate acyltransferase PlsX	A	A (124)/G (24)	some non-synonymous	91	Q	Q (124)/R (24)
29625	DK235_RS00210	1008	273	plsX	phosphate acyltransferase PlsX	G	G (144)/A (4)	all synonymous	91	Q	Q (148)
29634	DK235_RS00210	1008	282	plsX	phosphate acyltransferase PlsX	G	G (143)/A (5)	all synonymous	94	A	A (148)
29640	DK235_RS00210	1008	288	plsX	phosphate acyltransferase PlsX	G	G (143)/A (5)	all synonymous	96	L	L (148)
29643	DK235_RS00210	1008	291	plsX	phosphate acyltransferase PlsX	A	A (142)/G (6)	all synonymous	97	S	S (148)
29655	DK235_RS00210	1008	303	plsX	phosphate acyltransferase PlsX	A	A (118)/G (30)	all synonymous	101	T	T (148)
29658	DK235_RS00210	1008	306	plsX	phosphate acyltransferase PlsX	T	T (146)/A (1)/G (1)	all synonymous	102	G	G (148)
29664	DK235_RS00210	1008	312	plsX	phosphate acyltransferase PlsX	T	T (142)/G (6)	all synonymous	104	L	L (148)
29668	DK235_RS00210	1008	316	plsX	phosphate acyltransferase PlsX	G	G (143)/A (5)	some non-synonymous	106	A	A (143)/T (5)
29670	DK235_RS00210	1008	318	plsX	phosphate acyltransferase PlsX	G	G (147)/T (1)	all synonymous	106	A	A (148)
29676	DK235_RS00210	1008	324	plsX	phosphate acyltransferase PlsX	C	C (141)/T (7)	all synonymous	108	G	G (148)
29679	DK235_RS00210	1008	327	plsX	phosphate acyltransferase PlsX	C	C (147)/A (1)	all synonymous	109	V	V (148)
29683	DK235_RS00210	1008	331	plsX	phosphate acyltransferase PlsX	G	G (147)/A (1)	some non-synonymous	111	V	V (147)/I (1)
29685	DK235_RS00210	1008	333	plsX	phosphate acyltransferase PlsX	C	C (145)/G (3)	all synonymous	111	V	V (148)
29688	DK235_RS00210	1008	336	plsX	phosphate acyltransferase PlsX	C	C (146)/T (2)	all synonymous	112	V	V (148)
29691	DK235_RS00210	1008	339	plsX	phosphate acyltransferase PlsX	T	T (146)/C (2)	all synonymous	113	G	G (148)
29694	DK235_RS00210	1008	342	plsX	phosphate acyltransferase PlsX	C	C (144)/T (3)/G (1)	all synonymous	114	R	R (148)
29701	DK235_RS00210	1008	349	plsX	phosphate acyltransferase PlsX	A	A (146)/C (2)	some non-synonymous	117	N	N (146)/H (2)
29703	DK235_RS00210	1008	351	plsX	phosphate acyltransferase PlsX	C	C (147)/T (1)	all synonymous	117	N	N (148)
29706	DK235_RS00210	1008	354	plsX	phosphate acyltransferase PlsX	C	C (147)/T (1)	all synonymous	118	I	I (148)
29709	DK235_RS00210	1008	357	plsX	phosphate acyltransferase PlsX	C	C (147)/T (1)	all synonymous	119	D	D (148)
29715	DK235_RS00210	1008	363	plsX	phosphate acyltransferase PlsX	T	T (146)/A (2)	all synonymous	121	P	P (148)
29719	DK235_RS00210	1008	367	plsX	phosphate acyltransferase PlsX	C	C (146)/T (2)	some non-synonymous	123	L	L (146)/F (2)
29721	DK235_RS00210	1008	369	plsX	phosphate acyltransferase PlsX	T	T (146)/G (2)	all synonymous	123	L	L (148)
29727	DK235_RS00210	1008	375	plsX	phosphate acyltransferase PlsX	C	C (90)/T (58)	all synonymous	125	S	S (148)
29731	DK235_RS00210	1008	379	plsX	phosphate acyltransferase PlsX	C	C (146)/T (2)	some non-synonymous	127	L	L (146)/F (2)
29733	DK235_RS00210	1008	381	plsX	phosphate acyltransferase PlsX	T	T (146)/G (2)	all synonymous	127	L	L (148)
29736	DK235_RS00210	1008	384	plsX	phosphate acyltransferase PlsX	T	T (90)/G (58)	all synonymous	128	P	P (148)
29745	DK235_RS00210	1008	393	plsX	phosphate acyltransferase PlsX	C	C (143)/T (5)	all synonymous	131	D	D (148)
29746	DK235_RS00210	1008	394	plsX	phosphate acyltransferase PlsX	G	G (147)/A (1)	some non-synonymous	132	G	G (147)/S (1)
29748	DK235_RS00210	1008	396	plsX	phosphate acyltransferase PlsX	T	T (145)/C (3)	all synonymous	132	G	G (148)
29757	DK235_RS00210	1008	405	plsX	phosphate acyltransferase PlsX	T	T (147)/C (1)	all synonymous	135	F	F (148)
29760	DK235_RS00210	1008	408	plsX	phosphate acyltransferase PlsX	T	T (147)/C (1)	all synonymous	136	D	D (148)
29769	DK235_RS00210	1008	417	plsX	phosphate acyltransferase PlsX	T	T (139)/C (9)	all synonymous	139	D	D (148)
29770	DK235_RS00210	1008	418	plsX	phosphate acyltransferase PlsX	T	T (147)/C (1)	all synonymous	140	L	L (148)
29775	DK235_RS00210	1008	423	plsX	phosphate acyltransferase PlsX	G	G (132)/T (15)/A (1)	all synonymous	141	G	G (148)
29792	DK235_RS00210	1008	440	plsX	phosphate acyltransferase PlsX	T	C (123)/T (25)	some non-synonymous	147	I	T (123)/I (25)
29796	DK235_RS00210	1008	444	plsX	phosphate acyltransferase PlsX	T	T (144)/C (4)	all synonymous	148	A	A (148)
29802	DK235_RS00210	1008	450	plsX	phosphate acyltransferase PlsX	T	C (123)/T (25)	all synonymous	150	H	H (148)
29820	DK235_RS00210	1008	468	plsX	phosphate acyltransferase PlsX	T	T (144)/C (4)	all synonymous	156	I	I (148)
29823	DK235_RS00210	1008	471	plsX	phosphate acyltransferase PlsX	T	T (144)/C (4)	all synonymous	157	L	L (148)
29826	DK235_RS00210	1008	474	plsX	phosphate acyltransferase PlsX	C	C (123)/T (25)	all synonymous	158	G	G (148)
29844	DK235_RS00210	1008	492	plsX	phosphate acyltransferase PlsX	C	C (142)/T (6)	all synonymous	164	H	H (148)
29853	DK235_RS00210	1008	501	plsX	phosphate acyltransferase PlsX	T	T (142)/G (5)/A (1)	all synonymous	167	G	G (148)
29856	DK235_RS00210	1008	504	plsX	phosphate acyltransferase PlsX	C	C (147)/T (1)	all synonymous	168	V	V (148)
29907	DK235_RS00210	1008	555	plsX	phosphate acyltransferase PlsX	C	C (143)/T (4)/A (1)	all synonymous	185	G	G (148)
29909	DK235_RS00210	1008	557	plsX	phosphate acyltransferase PlsX	C	C (147)/T (1)	some non-synonymous	186	T	T (147)/M (1)
29925	DK235_RS00210	1008	573	plsX	phosphate acyltransferase PlsX	A	A (142)/G (5)/T (1)	some non-synonymous	191	E	E (147)/D (1)
29926	DK235_RS00210	1008	574	plsX	phosphate acyltransferase PlsX	G	G (99)/A (49)	some non-synonymous	192	A	A (99)/T (49)
29928	DK235_RS00210	1008	576	plsX	phosphate acyltransferase PlsX	C	C (143)/T (5)	all synonymous	192	A	A (148)
29947	DK235_RS00210	1008	595	plsX	phosphate acyltransferase PlsX	G	G (145)/T (3)	some non-synonymous	199	D	D (145)/Y (3)
29949	DK235_RS00210	1008	597	plsX	phosphate acyltransferase PlsX	C	C (146)/T (2)	all synonymous	199	D	D (148)
29951	DK235_RS00210	1008	599	plsX	phosphate acyltransferase PlsX	A	A (144)/C (4)	some non-synonymous	200	K	K (144)/T (4)
29954	DK235_RS00210	1008	602	plsX	phosphate acyltransferase PlsX	C	C (147)/T (1)	some non-synonymous	201	S	S (147)/L (1)
29955	DK235_RS00210	1008	603	plsX	phosphate acyltransferase PlsX	G	A (72)/G (65)/C (11)	all synonymous	201	S	S (148)
29958	DK235_RS00210	1008	606	plsX	phosphate acyltransferase PlsX	T	C (85)/T (63)	all synonymous	202	I	I (148)
29964	DK235_RS00210	1008	612	plsX	phosphate acyltransferase PlsX	T	T (141)/C (7)	all synonymous	204	F	F (148)
29967	DK235_RS00210	1008	615	plsX	phosphate acyltransferase PlsX	T	C (119)/T (29)	all synonymous	205	I	I (148)
29970	DK235_RS00210	1008	618	plsX	phosphate acyltransferase PlsX	A	A (63)/T (57)/C (26)/G (2)	all synonymous	206	G	G (148)
29973	DK235_RS00210	1008	621	plsX	phosphate acyltransferase PlsX	T	T (147)/C (1)	all synonymous	207	N	N (148)
29982	DK235_RS00210	1008	630	plsX	phosphate acyltransferase PlsX	A	G (122)/A (26)	all synonymous	210	A	A (148)
29985	DK235_RS00210	1008	633	plsX	phosphate acyltransferase PlsX	T	T (146)/C (2)	all synonymous	211	R	R (148)
29988	DK235_RS00210	1008	636	plsX	phosphate acyltransferase PlsX	G	G (147)/A (1)	all synonymous	212	E	E (148)
29994	DK235_RS00210	1008	642	plsX	phosphate acyltransferase PlsX	C	C (112)/T (36)	all synonymous	214	L	L (148)
29997	DK235_RS00210	1008	645	plsX	phosphate acyltransferase PlsX	C	C (146)/T (2)	all synonymous	215	N	N (148)
30000	DK235_RS00210	1008	648	plsX	phosphate acyltransferase PlsX	C	T (91)/C (57)	all synonymous	216	S	S (148)
30003	DK235_RS00210	1008	651	plsX	phosphate acyltransferase PlsX	G	G (146)/A (2)	all synonymous	217	V	V (148)
30006	DK235_RS00210	1008	654	plsX	phosphate acyltransferase PlsX	G	G (80)/A (68)	all synonymous	218	A	A (148)
30015	DK235_RS00210	1008	663	plsX	phosphate acyltransferase PlsX	C	C (143)/T (5)	all synonymous	221	V	V (148)
30021	DK235_RS00210	1008	669	plsX	phosphate acyltransferase PlsX	G	G (146)/A (2)	all synonymous	223	T	T (148)
30048	DK235_RS00210	1008	696	plsX	phosphate acyltransferase PlsX	A	G (123)/A (25)	all synonymous	232	L	L (148)
30051	DK235_RS00210	1008	699	plsX	phosphate acyltransferase PlsX	A	A (147)/G (1)	all synonymous	233	K	K (148)
30054	DK235_RS00210	1008	702	plsX	phosphate acyltransferase PlsX	C	C (86)/A (61)/T (1)	all synonymous	234	T	T (148)
30055	DK235_RS00210	1008	703	plsX	phosphate acyltransferase PlsX	A	A (86)/G (62)	some non-synonymous	235	I	I (86)/V (62)
30057	DK235_RS00210	1008	705	plsX	phosphate acyltransferase PlsX	T	T (142)/C (5)/A (1)	all synonymous	235	I	I (148)
30060	DK235_RS00210	1008	708	plsX	phosphate acyltransferase PlsX	G	G (87)/A (61)	all synonymous	236	E	E (148)
30063	DK235_RS00210	1008	711	plsX	phosphate acyltransferase PlsX	A	A (88)/G (58)/C (1)/T (1)	all synonymous	237	G	G (148)
30066	DK235_RS00210	1008	714	plsX	phosphate acyltransferase PlsX	T	T (145)/A (2)/G (1)	all synonymous	238	T	T (148)
30069	DK235_RS00210	1008	717	plsX	phosphate acyltransferase PlsX	A	A (145)/T (2)/C (1)	all synonymous	239	A	A (148)
30075	DK235_RS00210	1008	723	plsX	phosphate acyltransferase PlsX	C	C (147)/T (1)	all synonymous	241	S	S (148)
30078	DK235_RS00210	1008	726	plsX	phosphate acyltransferase PlsX	C	C (147)/T (1)	all synonymous	242	I	I (148)
30084	DK235_RS00210	1008	732	plsX	phosphate acyltransferase PlsX	T	T (142)/C (6)	all synonymous	244	G	G (148)
30092	DK235_RS00210	1008	740	plsX	phosphate acyltransferase PlsX	C	C (147)/A (1)	some non-synonymous	247	T	T (147)/N (1)
30093	DK235_RS00210	1008	741	plsX	phosphate acyltransferase PlsX	T	T (94)/G (52)/A (2)	all synonymous	247	T	T (148)
30099	DK235_RS00210	1008	747	plsX	phosphate acyltransferase PlsX	A	A (89)/T (59)	all synonymous	249	S	S (148)
30105	DK235_RS00210	1008	753	plsX	phosphate acyltransferase PlsX	G	G (138)/A (10)	all synonymous	251	K	K (148)
30107	DK235_RS00210	1008	755	plsX	phosphate acyltransferase PlsX	A	A (100)/G (48)	some non-synonymous	252	N	N (100)/S (48)
30111	DK235_RS00210	1008	759	plsX	phosphate acyltransferase PlsX	C	C (141)/T (7)	all synonymous	253	G	G (148)
30114	DK235_RS00210	1008	762	plsX	phosphate acyltransferase PlsX	T	T (147)/A (1)	all synonymous	254	G	G (148)
30123	DK235_RS00210	1008	771	plsX	phosphate acyltransferase PlsX	T	T (146)/C (2)	all synonymous	257	A	A (148)
30132	DK235_RS00210	1008	780	plsX	phosphate acyltransferase PlsX	A	A (119)/T (27)/C (2)	all synonymous	260	G	G (148)
30135	DK235_RS00210	1008	783	plsX	phosphate acyltransferase PlsX	C	C (142)/T (6)	all synonymous	261	G	G (148)
30136	DK235_RS00210	1008	784	plsX	phosphate acyltransferase PlsX	T	T (145)/C (3)	all synonymous	262	L	L (148)
30139	DK235_RS00210	1008	787	plsX	phosphate acyltransferase PlsX	C	T (78)/C (68)/A (2)	some non-synonymous	263	L	L (146)/M (2)
30141	DK235_RS00210	1008	789	plsX	phosphate acyltransferase PlsX	G	G (145)/A (3)	all synonymous	263	L	L (148)
30144	DK235_RS00210	1008	792	plsX	phosphate acyltransferase PlsX	C	C (144)/T (4)	all synonymous	264	V	V (148)
30147	DK235_RS00210	1008	795	plsX	phosphate acyltransferase PlsX	A	A (135)/G (13)	all synonymous	265	K	K (148)
30150	DK235_RS00210	1008	798	plsX	phosphate acyltransferase PlsX	A	A (142)/G (6)	all synonymous	266	P	P (148)
30162	DK235_RS00210	1008	810	plsX	phosphate acyltransferase PlsX	G	G (146)/A (2)	all synonymous	270	K	K (148)
30163	DK235_RS00210	1008	811	plsX	phosphate acyltransferase PlsX	G	G (147)/A (1)	some non-synonymous	271	A	A (147)/T (1)
30165	DK235_RS00210	1008	813	plsX	phosphate acyltransferase PlsX	C	C (145)/A (3)	all synonymous	271	A	A (148)
30166	DK235_RS00210	1008	814	plsX	phosphate acyltransferase PlsX	T	T (147)/C (1)	all synonymous	272	L	L (148)
30171	DK235_RS00210	1008	819	plsX	phosphate acyltransferase PlsX	G	G (147)/A (1)	all synonymous	273	G	G (148)
30173	DK235_RS00210	1008	821	plsX	phosphate acyltransferase PlsX	C	C (146)/T (2)	some non-synonymous	274	A	A (146)/V (2)
30174	DK235_RS00210	1008	822	plsX	phosphate acyltransferase PlsX	T	T (144)/G (4)	all synonymous	274	A	A (148)
30180	DK235_RS00210	1008	828	plsX	phosphate acyltransferase PlsX	C	C (142)/T (6)	all synonymous	276	D	D (148)
30186	DK235_RS00210	1008	834	plsX	phosphate acyltransferase PlsX	A	A (145)/G (3)	all synonymous	278	K	K (148)
30188	DK235_RS00210	1008	836	plsX	phosphate acyltransferase PlsX	C	C (145)/A (3)	some non-synonymous	279	T	T (145)/N (3)
30189	DK235_RS00210	1008	837	plsX	phosphate acyltransferase PlsX	T	T (140)/A (7)/G (1)	all synonymous	279	T	T (148)
30192	DK235_RS00210	1008	840	plsX	phosphate acyltransferase PlsX	A	A (142)/T (5)/C (1)	all synonymous	280	A	A (148)
30195	DK235_RS00210	1008	843	plsX	phosphate acyltransferase PlsX	T	T (140)/C (8)	all synonymous	281	G	G (148)
30204	DK235_RS00210	1008	852	plsX	phosphate acyltransferase PlsX	C	C (146)/T (2)	all synonymous	284	V	V (148)
30216	DK235_RS00210	1008	864	plsX	phosphate acyltransferase PlsX	G	G (147)/A (1)	all synonymous	288	L	L (148)
30219	DK235_RS00210	1008	867	plsX	phosphate acyltransferase PlsX	A	A (144)/G (4)	all synonymous	289	K	K (148)
30222	DK235_RS00210	1008	870	plsX	phosphate acyltransferase PlsX	A	A (144)/T (4)	all synonymous	290	A	A (148)
30225	DK235_RS00210	1008	873	plsX	phosphate acyltransferase PlsX	T	T (145)/A (3)	all synonymous	291	P	P (148)
30228	DK235_RS00210	1008	876	plsX	phosphate acyltransferase PlsX	C	C (143)/T (5)	all synonymous	292	V	V (148)
30237	DK235_RS00210	1008	885	plsX	phosphate acyltransferase PlsX	G	G (141)/T (7)	all synonymous	295	A	A (148)
30240	DK235_RS00210	1008	888	plsX	phosphate acyltransferase PlsX	C	C (146)/T (2)	all synonymous	296	H	H (148)
30243	DK235_RS00210	1008	891	plsX	phosphate acyltransferase PlsX	C	A (114)/C (29)/T (3)/G (2)	all synonymous	297	G	G (148)
30246	DK235_RS00210	1008	894	plsX	phosphate acyltransferase PlsX	T	C (117)/T (31)	all synonymous	298	S	S (148)
30253	DK235_RS00210	1008	901	plsX	phosphate acyltransferase PlsX	G	G (145)/A (3)	some non-synonymous	301	A	A (145)/T (3)
30255	DK235_RS00210	1008	903	plsX	phosphate acyltransferase PlsX	C	C (145)/T (3)	all synonymous	301	A	A (148)
30256	DK235_RS00210	1008	904	plsX	phosphate acyltransferase PlsX	C	C (146)/A (2)	some non-synonymous	302	Q	Q (146)/K (2)
30259	DK235_RS00210	1008	907	plsX	phosphate acyltransferase PlsX	T	T (146)/G (2)	some non-synonymous	303	S	S (146)/A (2)
30261	DK235_RS00210	1008	909	plsX	phosphate acyltransferase PlsX	G	G (142)/A (6)	all synonymous	303	S	S (148)
30273	DK235_RS00210	1008	921	plsX	phosphate acyltransferase PlsX	G	G (143)/C (3)/T (2)	all synonymous	307	T	T (148)
30274	DK235_RS00210	1008	922	plsX	phosphate acyltransferase PlsX	A	A (144)/C (4)	some non-synonymous	308	I	I (144)/L (4)
30276	DK235_RS00210	1008	924	plsX	phosphate acyltransferase PlsX	T	T (142)/C (6)	all synonymous	308	I	I (148)
30282	DK235_RS00210	1008	930	plsX	phosphate acyltransferase PlsX	G	G (147)/A (1)	all synonymous	310	Q	Q (148)
30285	DK235_RS00210	1008	933	plsX	phosphate acyltransferase PlsX	G	G (145)/A (3)	all synonymous	311	T	T (148)
30291	DK235_RS00210	1008	939	plsX	phosphate acyltransferase PlsX	G	G (123)/T (22)/C (3)	all synonymous	313	S	S (148)
30294	DK235_RS00210	1008	942	plsX	phosphate acyltransferase PlsX	T	T (98)/C (50)	all synonymous	314	I	I (148)
30297	DK235_RS00210	1008	945	plsX	phosphate acyltransferase PlsX	G	G (147)/A (1)	all synonymous	315	L	L (148)
30300	DK235_RS00210	1008	948	plsX	phosphate acyltransferase PlsX	G	G (144)/T (4)	some non-synonymous	316	E	E (144)/D (4)
30306	DK235_RS00210	1008	954	plsX	phosphate acyltransferase PlsX	C	C (141)/T (7)	all synonymous	318	G	G (148)
30312	DK235_RS00210	1008	960	plsX	phosphate acyltransferase PlsX	T	T (140)/C (8)	all synonymous	320	V	V (148)
30321	DK235_RS00210	1008	969	plsX	phosphate acyltransferase PlsX	A	A (140)/G (8)	all synonymous	323	S	S (148)
30324	DK235_RS00210	1008	972	plsX	phosphate acyltransferase PlsX	G	G (140)/T (7)/A (1)	all synonymous	324	V	V (148)
30326	DK235_RS00210	1008	974	plsX	phosphate acyltransferase PlsX	C	C (117)/A (31)	some non-synonymous	325	A	A (117)/D (31)
30327	DK235_RS00210	1008	975	plsX	phosphate acyltransferase PlsX	C	C (115)/G (33)	all synonymous	325	A	A (148)
30348	DK235_RS00210	1008	996	plsX	phosphate acyltransferase PlsX	G	G (137)/A (11)	all synonymous	332	E	E (148)
30350	DK235_RS00210	1008	998	plsX	phosphate acyltransferase PlsX	G	G (147)/A (1)	some non-synonymous	333	S	S (147)/N (1)
30351	DK235_RS00210	1008	999	plsX	phosphate acyltransferase PlsX	T	T (147)/C (1)	all synonymous	333	S	S (148)
30352	DK235_RS00210	1008	1000	plsX	phosphate acyltransferase PlsX	C	C (147)/A (1)	some non-synonymous	334	H	H (147)/N (1)
39929	DK235_RS00250	1263	6	purD	phosphoribosylamine--glycine ligase	A	A (139)/G (8)	all synonymous	2	K	K (147)
39932	DK235_RS00250	1263	9	purD	phosphoribosylamine--glycine ligase	T	T (146)/C (1)	all synonymous	3	L	L (147)
39935	DK235_RS00250	1263	12	purD	phosphoribosylamine--glycine ligase	G	G (140)/A (7)	all synonymous	4	L	L (147)
39938	DK235_RS00250	1263	15	purD	phosphoribosylamine--glycine ligase	T	T (139)/C (8)	all synonymous	5	V	V (147)
39941	DK235_RS00250	1263	18	purD	phosphoribosylamine--glycine ligase	C	C (106)/T (40)/A (1)	all synonymous	6	V	V (147)
39944	DK235_RS00250	1263	21	purD	phosphoribosylamine--glycine ligase	G	G (144)/A (3)	all synonymous	7	G	G (147)
39959	DK235_RS00250	1263	36	purD	phosphoribosylamine--glycine ligase	A	A (140)/G (7)	all synonymous	12	E	E (147)
39962	DK235_RS00250	1263	39	purD	phosphoribosylamine--glycine ligase	T	C (90)/T (57)	all synonymous	13	H	H (147)
39965	DK235_RS00250	1263	42	purD	phosphoribosylamine--glycine ligase	T	T (146)/G (1)	all synonymous	14	A	A (147)
39966	DK235_RS00250	1263	43	purD	phosphoribosylamine--glycine ligase	A	A (146)/G (1)	some non-synonymous	15	I	I (146)/V (1)
39968	DK235_RS00250	1263	45	purD	phosphoribosylamine--glycine ligase	C	T (100)/C (47)	all synonymous	15	I	I (147)
39977	DK235_RS00250	1263	54	purD	phosphoribosylamine--glycine ligase	A	G (80)/A (67)	all synonymous	18	K	K (147)
39980	DK235_RS00250	1263	57	purD	phosphoribosylamine--glycine ligase	G	G (144)/A (3)	all synonymous	19	L	L (147)
39981	DK235_RS00250	1263	58	purD	phosphoribosylamine--glycine ligase	T	T (143)/C (4)	all synonymous	20	L	L (147)
39983	DK235_RS00250	1263	60	purD	phosphoribosylamine--glycine ligase	A	A (146)/G (1)	all synonymous	20	L	L (147)
39985	DK235_RS00250	1263	62	purD	phosphoribosylamine--glycine ligase	A	A (146)/C (1)	some non-synonymous	21	E	E (146)/A (1)
39986	DK235_RS00250	1263	63	purD	phosphoribosylamine--glycine ligase	G	G (141)/T (4)/A (2)	some non-synonymous	21	E	E (143)/D (4)
39988	DK235_RS00250	1263	65	purD	phosphoribosylamine--glycine ligase	C	C (146)/A (1)	some non-synonymous	22	S	S (146)/Y (1)
39990	DK235_RS00250	1263	67	purD	phosphoribosylamine--glycine ligase	G	G (146)/A (1)	some non-synonymous	23	E	E (146)/K (1)
39992	DK235_RS00250	1263	69	purD	phosphoribosylamine--glycine ligase	G	G (133)/T (10)/A (4)	some non-synonymous	23	E	E (137)/D (10)
39998	DK235_RS00250	1263	75	purD	phosphoribosylamine--glycine ligase	A	A (138)/G (9)	all synonymous	25	V	V (147)
39999	DK235_RS00250	1263	76	purD	phosphoribosylamine--glycine ligase	G	G (146)/A (1)	some non-synonymous	26	E	E (146)/K (1)
40001	DK235_RS00250	1263	78	purD	phosphoribosylamine--glycine ligase	G	A (108)/G (39)	all synonymous	26	E	E (147)
40002	DK235_RS00250	1263	79	purD	phosphoribosylamine--glycine ligase	C	C (142)/A (5)	some non-synonymous	27	Q	Q (142)/K (5)
40007	DK235_RS00250	1263	84	purD	phosphoribosylamine--glycine ligase	C	C (145)/T (2)	all synonymous	28	V	V (147)
40011	DK235_RS00250	1263	88	purD	phosphoribosylamine--glycine ligase	G	G (144)/A (3)	some non-synonymous	30	V	V (144)/I (3)
40013	DK235_RS00250	1263	90	purD	phosphoribosylamine--glycine ligase	T	T (132)/C (11)/A (4)	all synonymous	30	V	V (147)
40016	DK235_RS00250	1263	93	purD	phosphoribosylamine--glycine ligase	T	T (145)/C (2)	all synonymous	31	A	A (147)
40017	DK235_RS00250	1263	94	purD	phosphoribosylamine--glycine ligase	C	C (145)/T (2)	some non-synonymous	32	P	P (145)/S (2)
40019	DK235_RS00250	1263	96	purD	phosphoribosylamine--glycine ligase	T	T (146)/C (1)	all synonymous	32	P	P (147)
40022	DK235_RS00250	1263	99	purD	phosphoribosylamine--glycine ligase	A	A (138)/G (7)/T (2)	all synonymous	33	G	G (147)
40025	DK235_RS00250	1263	102	purD	phosphoribosylamine--glycine ligase	T	T (140)/C (7)	all synonymous	34	N	N (147)
40028	DK235_RS00250	1263	105	purD	phosphoribosylamine--glycine ligase	C	T (79)/C (68)	all synonymous	35	D	D (147)
40031	DK235_RS00250	1263	108	purD	phosphoribosylamine--glycine ligase	A	A (138)/G (9)	all synonymous	36	G	G (147)
40036	DK235_RS00250	1263	113	purD	phosphoribosylamine--glycine ligase	C	C (145)/T (2)	some non-synonymous	38	T	T (145)/I (2)
40037	DK235_RS00250	1263	114	purD	phosphoribosylamine--glycine ligase	T	T (132)/A (8)/C (7)	all synonymous	38	T	T (147)
40038	DK235_RS00250	1263	115	purD	phosphoribosylamine--glycine ligase	T	T (145)/C (2)	all synonymous	39	L	L (147)
40040	DK235_RS00250	1263	117	purD	phosphoribosylamine--glycine ligase	A	A (138)/G (9)	all synonymous	39	L	L (147)
40043	DK235_RS00250	1263	120	purD	phosphoribosylamine--glycine ligase	T	C (97)/T (50)	all synonymous	40	D	D (147)
40044	DK235_RS00250	1263	121	purD	phosphoribosylamine--glycine ligase	G	G (144)/A (3)	some non-synonymous	41	G	G (144)/S (3)
40046	DK235_RS00250	1263	123	purD	phosphoribosylamine--glycine ligase	T	T (145)/G (2)	all synonymous	41	G	G (147)
40047	DK235_RS00250	1263	124	purD	phosphoribosylamine--glycine ligase	A	A (142)/C (5)	some non-synonymous	42	I	I (142)/L (5)
40049	DK235_RS00250	1263	126	purD	phosphoribosylamine--glycine ligase	C	T (94)/C (52)/A (1)	all synonymous	42	I	I (147)
40050	DK235_RS00250	1263	127	purD	phosphoribosylamine--glycine ligase	G	G (139)/A (8)	some non-synonymous	43	E	E (139)/K (8)
40052	DK235_RS00250	1263	129	purD	phosphoribosylamine--glycine ligase	G	A (87)/G (60)	all synonymous	43	E	E (147)
40053	DK235_RS00250	1263	130	purD	phosphoribosylamine--glycine ligase	T	T (142)/C (5)	all synonymous	44	L	L (147)
40055	DK235_RS00250	1263	132	purD	phosphoribosylamine--glycine ligase	A	G (94)/A (53)	all synonymous	44	L	L (147)
40056	DK235_RS00250	1263	133	purD	phosphoribosylamine--glycine ligase	G	A (75)/G (72)	some non-synonymous	45	V	I (75)/V (72)
40057	DK235_RS00250	1263	134	purD	phosphoribosylamine--glycine ligase	T	T (145)/A (2)	some non-synonymous	45	V	V (145)/D (2)
40058	DK235_RS00250	1263	135	purD	phosphoribosylamine--glycine ligase	C	C (138)/A (5)/G (4)	all synonymous	45	V	V (147)
40061	DK235_RS00250	1263	138	purD	phosphoribosylamine--glycine ligase	T	T (144)/C (2)/A (1)	some non-synonymous	46	N	N (146)/K (1)
40062	DK235_RS00250	1263	139	purD	phosphoribosylamine--glycine ligase	A	A (145)/T (2)	some non-synonymous	47	I	I (145)/F (2)
40064	DK235_RS00250	1263	141	purD	phosphoribosylamine--glycine ligase	C	C (146)/T (1)	all synonymous	47	I	I (147)
40067	DK235_RS00250	1263	144	purD	phosphoribosylamine--glycine ligase	G	T (85)/G (47)/A (15)	all synonymous	48	G	G (147)
40070	DK235_RS00250	1263	147	purD	phosphoribosylamine--glycine ligase	C	T (123)/C (24)	all synonymous	49	I	I (147)
40083	DK235_RS00250	1263	160	purD	phosphoribosylamine--glycine ligase	G	G (146)/A (1)	some non-synonymous	54	A	A (146)/T (1)
40085	DK235_RS00250	1263	162	purD	phosphoribosylamine--glycine ligase	T	C (100)/T (35)/A (12)	all synonymous	54	A	A (147)
40086	DK235_RS00250	1263	163	purD	phosphoribosylamine--glycine ligase	A	C (109)/A (24)/T (14)	some non-synonymous	55	I	L (123)/I (24)
40088	DK235_RS00250	1263	165	purD	phosphoribosylamine--glycine ligase	A	C (72)/G (38)/A (37)	some non-synonymous	55	I	I (109)/M (38)
40091	DK235_RS00250	1263	168	purD	phosphoribosylamine--glycine ligase	C	C (117)/T (30)	all synonymous	56	I	I (147)
40092	DK235_RS00250	1263	169	purD	phosphoribosylamine--glycine ligase	A	A (141)/G (6)	some non-synonymous	57	N	N (141)/D (6)
40094	DK235_RS00250	1263	171	purD	phosphoribosylamine--glycine ligase	C	C (143)/T (4)	all synonymous	57	N	N (147)
40098	DK235_RS00250	1263	175	purD	phosphoribosylamine--glycine ligase	G	G (146)/T (1)	some non-synonymous	59	A	A (146)/S (1)
40100	DK235_RS00250	1263	177	purD	phosphoribosylamine--glycine ligase	T	A (78)/T (62)/C (7)	all synonymous	59	A	A (147)
40107	DK235_RS00250	1263	184	purD	phosphoribosylamine--glycine ligase	A	A (143)/C (4)	some non-synonymous	62	N	N (143)/H (4)
40112	DK235_RS00250	1263	189	purD	phosphoribosylamine--glycine ligase	C	C (75)/T (72)	all synonymous	63	D	D (147)
40113	DK235_RS00250	1263	190	purD	phosphoribosylamine--glycine ligase	G	A (113)/G (34)	some non-synonymous	64	V	I (113)/V (34)
40115	DK235_RS00250	1263	192	purD	phosphoribosylamine--glycine ligase	T	T (139)/A (7)/C (1)	all synonymous	64	V	V (147)
40117	DK235_RS00250	1263	194	purD	phosphoribosylamine--glycine ligase	C	C (146)/T (1)	some non-synonymous	65	A	A (146)/V (1)
40118	DK235_RS00250	1263	195	purD	phosphoribosylamine--glycine ligase	T	A (85)/T (39)/C (23)	all synonymous	65	A	A (147)
40124	DK235_RS00250	1263	201	purD	phosphoribosylamine--glycine ligase	T	T (146)/A (1)	all synonymous	67	T	T (147)
40130	DK235_RS00250	1263	207	purD	phosphoribosylamine--glycine ligase	G	T (102)/G (32)/A (13)	all synonymous	69	V	V (147)
40135	DK235_RS00250	1263	212	purD	phosphoribosylamine--glycine ligase	C	C (146)/T (1)	some non-synonymous	71	P	P (146)/L (1)
40139	DK235_RS00250	1263	216	purD	phosphoribosylamine--glycine ligase	C	T (90)/C (57)	all synonymous	72	D	D (147)
40140	DK235_RS00250	1263	217	purD	phosphoribosylamine--glycine ligase	G	G (146)/A (1)	some non-synonymous	73	D	D (146)/N (1)
40142	DK235_RS00250	1263	219	purD	phosphoribosylamine--glycine ligase	T	T (146)/C (1)	all synonymous	73	D	D (147)
40145	DK235_RS00250	1263	222	purD	phosphoribosylamine--glycine ligase	T	T (146)/C (1)	all synonymous	74	A	A (147)
40146	DK235_RS00250	1263	223	purD	phosphoribosylamine--glycine ligase	C	C (121)/T (26)	all synonymous	75	L	L (147)
40148	DK235_RS00250	1263	225	purD	phosphoribosylamine--glycine ligase	G	G (144)/A (3)	all synonymous	75	L	L (147)
40154	DK235_RS00250	1263	231	purD	phosphoribosylamine--glycine ligase	A	A (146)/G (1)	all synonymous	77	A	A (147)
40157	DK235_RS00250	1263	234	purD	phosphoribosylamine--glycine ligase	A	T (120)/A (27)	all synonymous	78	G	G (147)
40160	DK235_RS00250	1263	237	purD	phosphoribosylamine--glycine ligase	C	C (144)/G (3)	some non-synonymous	79	I	I (144)/M (3)
40161	DK235_RS00250	1263	238	purD	phosphoribosylamine--glycine ligase	G	G (143)/A (4)	some non-synonymous	80	V	V (143)/I (4)
40163	DK235_RS00250	1263	240	purD	phosphoribosylamine--glycine ligase	T	T (135)/C (12)	all synonymous	80	V	V (147)
40176	DK235_RS00250	1263	253	purD	phosphoribosylamine--glycine ligase	C	C (143)/G (4)	some non-synonymous	85	Q	Q (143)/E (4)
40180	DK235_RS00250	1263	257	purD	phosphoribosylamine--glycine ligase	C	C (143)/T (4)	some non-synonymous	86	A	A (143)/V (4)
40181	DK235_RS00250	1263	258	purD	phosphoribosylamine--glycine ligase	G	G (135)/A (9)/T (3)	all synonymous	86	A	A (147)
40187	DK235_RS00250	1263	264	purD	phosphoribosylamine--glycine ligase	T	T (98)/A (49)	all synonymous	88	L	L (147)
40190	DK235_RS00250	1263	267	purD	phosphoribosylamine--glycine ligase	A	A (133)/G (14)	all synonymous	89	K	K (147)
40192	DK235_RS00250	1263	269	purD	phosphoribosylamine--glycine ligase	C	C (142)/T (5)	some non-synonymous	90	A	A (142)/V (5)
40193	DK235_RS00250	1263	270	purD	phosphoribosylamine--glycine ligase	T	T (78)/A (69)	all synonymous	90	A	A (147)
40199	DK235_RS00250	1263	276	purD	phosphoribosylamine--glycine ligase	C	T (103)/C (44)	all synonymous	92	G	G (147)
40202	DK235_RS00250	1263	279	purD	phosphoribosylamine--glycine ligase	T	G (94)/T (28)/C (20)/A (5)	all synonymous	93	P	P (147)
40206	DK235_RS00250	1263	283	purD	phosphoribosylamine--glycine ligase	C	C (143)/A (4)	some non-synonymous	95	R	R (143)/S (4)
40208	DK235_RS00250	1263	285	purD	phosphoribosylamine--glycine ligase	T	T (134)/C (9)/A (4)	all synonymous	95	R	R (147)
40211	DK235_RS00250	1263	288	purD	phosphoribosylamine--glycine ligase	A	A (76)/T (65)/C (5)/G (1)	all synonymous	96	L	L (147)
40214	DK235_RS00250	1263	291	purD	phosphoribosylamine--glycine ligase	C	C (144)/T (3)	all synonymous	97	A	A (147)
40215	DK235_RS00250	1263	292	purD	phosphoribosylamine--glycine ligase	G	G (146)/A (1)	some non-synonymous	98	A	A (146)/T (1)
40217	DK235_RS00250	1263	294	purD	phosphoribosylamine--glycine ligase	G	G (134)/A (13)	all synonymous	98	A	A (147)
40221	DK235_RS00250	1263	298	purD	phosphoribosylamine--glycine ligase	C	C (134)/T (13)	all synonymous	100	L	L (147)
40223	DK235_RS00250	1263	300	purD	phosphoribosylamine--glycine ligase	A	A (95)/G (52)	all synonymous	100	L	L (147)
40238	DK235_RS00250	1263	315	purD	phosphoribosylamine--glycine ligase	C	C (137)/A (6)/T (4)	some non-synonymous	105	D	D (141)/E (6)
40244	DK235_RS00250	1263	321	purD	phosphoribosylamine--glycine ligase	C	T (82)/C (65)	all synonymous	107	A	A (147)
40247	DK235_RS00250	1263	324	purD	phosphoribosylamine--glycine ligase	A	G (89)/A (58)	all synonymous	108	K	K (147)
40259	DK235_RS00250	1263	336	purD	phosphoribosylamine--glycine ligase	C	C (146)/T (1)	all synonymous	112	V	V (147)
40271	DK235_RS00250	1263	348	purD	phosphoribosylamine--glycine ligase	T	T (146)/C (1)	all synonymous	116	I	I (147)
40274	DK235_RS00250	1263	351	purD	phosphoribosylamine--glycine ligase	A	A (146)/C (1)	all synonymous	117	P	P (147)
40277	DK235_RS00250	1263	354	purD	phosphoribosylamine--glycine ligase	A	A (140)/T (6)/G (1)	all synonymous	118	T	T (147)
40289	DK235_RS00250	1263	366	purD	phosphoribosylamine--glycine ligase	C	C (146)/G (1)	all synonymous	122	G	G (147)
40292	DK235_RS00250	1263	369	purD	phosphoribosylamine--glycine ligase	A	A (146)/T (1)	all synonymous	123	T	T (147)
40298	DK235_RS00250	1263	375	purD	phosphoribosylamine--glycine ligase	C	C (145)/T (2)	all synonymous	125	S	S (147)
40304	DK235_RS00250	1263	381	purD	phosphoribosylamine--glycine ligase	C	C (137)/T (10)	all synonymous	127	F	F (147)
40305	DK235_RS00250	1263	382	purD	phosphoribosylamine--glycine ligase	G	G (146)/A (1)	some non-synonymous	128	E	E (146)/K (1)
40311	DK235_RS00250	1263	388	purD	phosphoribosylamine--glycine ligase	G	G (146)/A (1)	some non-synonymous	130	A	A (146)/T (1)
40316	DK235_RS00250	1263	393	purD	phosphoribosylamine--glycine ligase	A	A (139)/G (8)	all synonymous	131	K	K (147)
40317	DK235_RS00250	1263	394	purD	phosphoribosylamine--glycine ligase	G	G (145)/T (2)	some non-synonymous	132	A	A (145)/S (2)
40319	DK235_RS00250	1263	396	purD	phosphoribosylamine--glycine ligase	C	C (145)/T (2)	all synonymous	132	A	A (147)
40326	DK235_RS00250	1263	403	purD	phosphoribosylamine--glycine ligase	G	G (131)/C (16)	some non-synonymous	135	E	E (131)/Q (16)
40330	DK235_RS00250	1263	407	purD	phosphoribosylamine--glycine ligase	A	A (146)/G (1)	some non-synonymous	136	E	E (146)/G (1)
40331	DK235_RS00250	1263	408	purD	phosphoribosylamine--glycine ligase	G	G (146)/A (1)	all synonymous	136	E	E (147)
40332	DK235_RS00250	1263	409	purD	phosphoribosylamine--glycine ligase	C	C (146)/A (1)	some non-synonymous	137	Q	Q (146)/K (1)
40337	DK235_RS00250	1263	414	purD	phosphoribosylamine--glycine ligase	T	T (112)/G (30)/C (5)	all synonymous	138	G	G (147)
40340	DK235_RS00250	1263	417	purD	phosphoribosylamine--glycine ligase	A	A (121)/T (25)/C (1)	all synonymous	139	A	A (147)
40343	DK235_RS00250	1263	420	purD	phosphoribosylamine--glycine ligase	A	A (135)/C (6)/G (6)	all synonymous	140	P	P (147)
40347	DK235_RS00250	1263	424	purD	phosphoribosylamine--glycine ligase	G	G (146)/A (1)	some non-synonymous	142	V	V (146)/M (1)
40351	DK235_RS00250	1263	428	purD	phosphoribosylamine--glycine ligase	T	T (146)/C (1)	some non-synonymous	143	V	V (146)/A (1)
40352	DK235_RS00250	1263	429	purD	phosphoribosylamine--glycine ligase	C	C (142)/T (5)	all synonymous	143	V	V (147)
40358	DK235_RS00250	1263	435	purD	phosphoribosylamine--glycine ligase	G	G (138)/A (9)	all synonymous	145	A	A (147)
40361	DK235_RS00250	1263	438	purD	phosphoribosylamine--glycine ligase	C	C (144)/T (3)	all synonymous	146	D	D (147)
40364	DK235_RS00250	1263	441	purD	phosphoribosylamine--glycine ligase	C	C (77)/A (69)/T (1)	all synonymous	147	G	G (147)
40365	DK235_RS00250	1263	442	purD	phosphoribosylamine--glycine ligase	T	T (143)/C (4)	all synonymous	148	L	L (147)
40370	DK235_RS00250	1263	447	purD	phosphoribosylamine--glycine ligase	A	A (146)/G (1)	all synonymous	149	A	A (147)
40371	DK235_RS00250	1263	448	purD	phosphoribosylamine--glycine ligase	C	C (146)/T (1)	all synonymous	150	L	L (147)
40373	DK235_RS00250	1263	450	purD	phosphoribosylamine--glycine ligase	G	G (146)/A (1)	all synonymous	150	L	L (147)
40376	DK235_RS00250	1263	453	purD	phosphoribosylamine--glycine ligase	C	C (146)/G (1)	all synonymous	151	G	G (147)
40379	DK235_RS00250	1263	456	purD	phosphoribosylamine--glycine ligase	G	G (146)/A (1)	all synonymous	152	K	K (147)
40382	DK235_RS00250	1263	459	purD	phosphoribosylamine--glycine ligase	C	T (97)/C (38)/G (11)/A (1)	all synonymous	153	G	G (147)
40385	DK235_RS00250	1263	462	purD	phosphoribosylamine--glycine ligase	G	G (113)/A (34)	all synonymous	154	V	V (147)
40388	DK235_RS00250	1263	465	purD	phosphoribosylamine--glycine ligase	C	C (133)/T (14)	all synonymous	155	V	V (147)
40392	DK235_RS00250	1263	469	purD	phosphoribosylamine--glycine ligase	G	G (146)/T (1)	some non-synonymous	157	A	A (146)/S (1)
40394	DK235_RS00250	1263	471	purD	phosphoribosylamine--glycine ligase	G	G (141)/A (6)	all synonymous	157	A	A (147)
40403	DK235_RS00250	1263	480	purD	phosphoribosylamine--glycine ligase	C	C (146)/T (1)	all synonymous	160	V	V (147)
40412	DK235_RS00250	1263	489	purD	phosphoribosylamine--glycine ligase	G	G (134)/A (13)	all synonymous	163	A	A (147)
40418	DK235_RS00250	1263	495	purD	phosphoribosylamine--glycine ligase	A	A (142)/T (5)	some non-synonymous	165	E	E (142)/D (5)
40421	DK235_RS00250	1263	498	purD	phosphoribosylamine--glycine ligase	G	G (133)/A (13)/T (1)	all synonymous	166	A	A (147)
40422	DK235_RS00250	1263	499	purD	phosphoribosylamine--glycine ligase	G	G (146)/A (1)	some non-synonymous	167	A	A (146)/T (1)
40424	DK235_RS00250	1263	501	purD	phosphoribosylamine--glycine ligase	A	A (133)/T (14)	all synonymous	167	A	A (147)
40427	DK235_RS00250	1263	504	purD	phosphoribosylamine--glycine ligase	G	G (145)/A (1)/T (1)	all synonymous	168	R	R (147)
40436	DK235_RS00250	1263	513	purD	phosphoribosylamine--glycine ligase	C	C (146)/T (1)	all synonymous	171	L	L (147)
40442	DK235_RS00250	1263	519	purD	phosphoribosylamine--glycine ligase	C	C (138)/T (7)/A (2)	some non-synonymous	173	D	D (145)/E (2)
40445	DK235_RS00250	1263	522	purD	phosphoribosylamine--glycine ligase	C	C (135)/T (12)	all synonymous	174	N	N (147)
40448	DK235_RS00250	1263	525	purD	phosphoribosylamine--glycine ligase	G	G (146)/A (1)	all synonymous	175	K	K (147)
40451	DK235_RS00250	1263	528	purD	phosphoribosylamine--glycine ligase	C	C (140)/T (7)	all synonymous	176	F	F (147)
40454	DK235_RS00250	1263	531	purD	phosphoribosylamine--glycine ligase	C	T (75)/C (71)/G (1)	all synonymous	177	G	G (147)
40456	DK235_RS00250	1263	533	purD	phosphoribosylamine--glycine ligase	A	A (145)/G (2)	some non-synonymous	178	D	D (145)/G (2)
40460	DK235_RS00250	1263	537	purD	phosphoribosylamine--glycine ligase	G	G (79)/A (68)	all synonymous	179	S	S (147)
40465	DK235_RS00250	1263	542	purD	phosphoribosylamine--glycine ligase	C	C (145)/G (2)	some non-synonymous	181	A	A (145)/G (2)
40469	DK235_RS00250	1263	546	purD	phosphoribosylamine--glycine ligase	C	C (131)/T (16)	all synonymous	182	R	R (147)
40472	DK235_RS00250	1263	549	purD	phosphoribosylamine--glycine ligase	G	G (141)/A (6)	all synonymous	183	V	V (147)
40475	DK235_RS00250	1263	552	purD	phosphoribosylamine--glycine ligase	C	C (143)/T (4)	all synonymous	184	V	V (147)
40481	DK235_RS00250	1263	558	purD	phosphoribosylamine--glycine ligase	G	G (143)/A (4)	all synonymous	186	E	E (147)
40487	DK235_RS00250	1263	564	purD	phosphoribosylamine--glycine ligase	C	C (144)/T (3)	all synonymous	188	F	F (147)
40492	DK235_RS00250	1263	569	purD	phosphoribosylamine--glycine ligase	C	C (143)/A (4)	some non-synonymous	190	A	A (143)/E (4)
40493	DK235_RS00250	1263	570	purD	phosphoribosylamine--glycine ligase	G	G (145)/A (2)	all synonymous	190	A	A (147)
40496	DK235_RS00250	1263	573	purD	phosphoribosylamine--glycine ligase	T	C (113)/T (34)	all synonymous	191	G	G (147)
40505	DK235_RS00250	1263	582	purD	phosphoribosylamine--glycine ligase	T	T (128)/C (19)	all synonymous	194	F	F (147)
40508	DK235_RS00250	1263	585	purD	phosphoribosylamine--glycine ligase	C	C (134)/G (7)/T (6)	all synonymous	195	S	S (147)
40517	DK235_RS00250	1263	594	purD	phosphoribosylamine--glycine ligase	T	C (89)/T (58)	all synonymous	198	A	A (147)
40518	DK235_RS00250	1263	595	purD	phosphoribosylamine--glycine ligase	C	C (140)/T (7)	all synonymous	199	L	L (147)
40520	DK235_RS00250	1263	597	purD	phosphoribosylamine--glycine ligase	G	G (138)/A (9)	all synonymous	199	L	L (147)
40526	DK235_RS00250	1263	603	purD	phosphoribosylamine--glycine ligase	T	C (110)/T (37)	all synonymous	201	N	N (147)
40529	DK235_RS00250	1263	606	purD	phosphoribosylamine--glycine ligase	C	C (126)/T (19)/A (2)	all synonymous	202	G	G (147)
40535	DK235_RS00250	1263	612	purD	phosphoribosylamine--glycine ligase	A	G (110)/A (37)	all synonymous	204	Q	Q (147)
40538	DK235_RS00250	1263	615	purD	phosphoribosylamine--glycine ligase	T	T (105)/C (42)	all synonymous	205	F	F (147)
40539	DK235_RS00250	1263	616	purD	phosphoribosylamine--glycine ligase	T	T (146)/A (1)	some non-synonymous	206	Y	Y (146)/N (1)
40541	DK235_RS00250	1263	618	purD	phosphoribosylamine--glycine ligase	C	T (81)/C (66)	all synonymous	206	Y	Y (147)
40544	DK235_RS00250	1263	621	purD	phosphoribosylamine--glycine ligase	T	C (82)/T (63)/A (2)	all synonymous	207	I	I (147)
40552	DK235_RS00250	1263	629	purD	phosphoribosylamine--glycine ligase	C	C (146)/T (1)	some non-synonymous	210	T	T (146)/I (1)
40556	DK235_RS00250	1263	633	purD	phosphoribosylamine--glycine ligase	C	C (144)/T (3)	all synonymous	211	A	A (147)
40565	DK235_RS00250	1263	642	purD	phosphoribosylamine--glycine ligase	C	C (131)/T (16)	all synonymous	214	H	H (147)
40573	DK235_RS00250	1263	650	purD	phosphoribosylamine--glycine ligase	C	C (134)/T (13)	some non-synonymous	217	A	A (134)/V (13)
40574	DK235_RS00250	1263	651	purD	phosphoribosylamine--glycine ligase	C	C (145)/T (2)	all synonymous	217	A	A (147)
40580	DK235_RS00250	1263	657	purD	phosphoribosylamine--glycine ligase	C	C (146)/G (1)	some non-synonymous	219	D	D (146)/E (1)
40581	DK235_RS00250	1263	658	purD	phosphoribosylamine--glycine ligase	G	G (146)/A (1)	some non-synonymous	220	G	G (146)/S (1)
40583	DK235_RS00250	1263	660	purD	phosphoribosylamine--glycine ligase	C	C (72)/A (69)/T (6)	all synonymous	220	G	G (147)
40586	DK235_RS00250	1263	663	purD	phosphoribosylamine--glycine ligase	C	C (145)/T (2)	all synonymous	221	D	D (147)
40588	DK235_RS00250	1263	665	purD	phosphoribosylamine--glycine ligase	A	A (145)/G (2)	some non-synonymous	222	Q	Q (145)/R (2)
40589	DK235_RS00250	1263	666	purD	phosphoribosylamine--glycine ligase	A	G (75)/A (72)	all synonymous	222	Q	Q (147)
40592	DK235_RS00250	1263	669	purD	phosphoribosylamine--glycine ligase	T	T (78)/G (68)/A (1)	all synonymous	223	G	G (147)
40595	DK235_RS00250	1263	672	purD	phosphoribosylamine--glycine ligase	C	C (139)/T (8)	all synonymous	224	P	P (147)
40598	DK235_RS00250	1263	675	purD	phosphoribosylamine--glycine ligase	C	C (144)/T (3)	all synonymous	225	N	N (147)
40601	DK235_RS00250	1263	678	purD	phosphoribosylamine--glycine ligase	A	A (75)/T (66)/G (6)	all synonymous	226	T	T (147)
40604	DK235_RS00250	1263	681	purD	phosphoribosylamine--glycine ligase	T	C (117)/T (30)	all synonymous	227	G	G (147)
40607	DK235_RS00250	1263	684	purD	phosphoribosylamine--glycine ligase	T	T (140)/C (5)/A (2)	all synonymous	228	G	G (147)
40613	DK235_RS00250	1263	690	purD	phosphoribosylamine--glycine ligase	G	G (143)/A (2)/T (2)	all synonymous	230	G	G (147)
40616	DK235_RS00250	1263	693	purD	phosphoribosylamine--glycine ligase	T	T (145)/C (2)	all synonymous	231	A	A (147)
40622	DK235_RS00250	1263	699	purD	phosphoribosylamine--glycine ligase	T	T (129)/A (13)/C (5)	all synonymous	233	A	A (147)
40625	DK235_RS00250	1263	702	purD	phosphoribosylamine--glycine ligase	T	T (144)/A (3)	all synonymous	234	P	P (147)
40628	DK235_RS00250	1263	705	purD	phosphoribosylamine--glycine ligase	T	T (140)/G (6)/C (1)	all synonymous	235	V	V (147)
40629	DK235_RS00250	1263	706	purD	phosphoribosylamine--glycine ligase	C	C (142)/T (5)	some non-synonymous	236	P	P (142)/S (5)
40631	DK235_RS00250	1263	708	purD	phosphoribosylamine--glycine ligase	C	C (140)/T (7)	all synonymous	236	P	P (147)
40637	DK235_RS00250	1263	714	purD	phosphoribosylamine--glycine ligase	G	G (140)/A (7)	all synonymous	238	L	L (147)
40638	DK235_RS00250	1263	715	purD	phosphoribosylamine--glycine ligase	C	C (144)/T (3)	some non-synonymous	239	P	P (144)/S (3)
40640	DK235_RS00250	1263	717	purD	phosphoribosylamine--glycine ligase	T	T (146)/A (1)	all synonymous	239	P	P (147)
40645	DK235_RS00250	1263	722	purD	phosphoribosylamine--glycine ligase	G	G (141)/A (6)	some non-synonymous	241	S	S (141)/N (6)
40646	DK235_RS00250	1263	723	purD	phosphoribosylamine--glycine ligase	C	C (144)/T (3)	all synonymous	241	S	S (147)
40649	DK235_RS00250	1263	726	purD	phosphoribosylamine--glycine ligase	G	G (81)/A (65)/T (1)	all synonymous	242	V	V (147)
40652	DK235_RS00250	1263	729	purD	phosphoribosylamine--glycine ligase	G	G (145)/A (2)	all synonymous	243	V	V (147)
40655	DK235_RS00250	1263	732	purD	phosphoribosylamine--glycine ligase	C	C (122)/T (22)/A (2)/G (1)	some non-synonymous	244	D	D (144)/E (3)
40657	DK235_RS00250	1263	734	purD	phosphoribosylamine--glycine ligase	C	C (142)/G (5)	some non-synonymous	245	T	T (142)/R (5)
40658	DK235_RS00250	1263	735	purD	phosphoribosylamine--glycine ligase	A	A (131)/G (15)/C (1)	all synonymous	245	T	T (147)
40659	DK235_RS00250	1263	736	purD	phosphoribosylamine--glycine ligase	G	G (145)/A (1)/T (1)	some non-synonymous	246	A	A (145)/S (1)/T (1)
40661	DK235_RS00250	1263	738	purD	phosphoribosylamine--glycine ligase	G	G (144)/A (3)	all synonymous	246	A	A (147)
40667	DK235_RS00250	1263	744	purD	phosphoribosylamine--glycine ligase	C	C (141)/T (6)	all synonymous	248	D	D (147)
40670	DK235_RS00250	1263	747	purD	phosphoribosylamine--glycine ligase	C	C (77)/T (70)	all synonymous	249	T	T (147)
40674	DK235_RS00250	1263	751	purD	phosphoribosylamine--glycine ligase	G	G (144)/A (3)	some non-synonymous	251	V	V (144)/I (3)
40676	DK235_RS00250	1263	753	purD	phosphoribosylamine--glycine ligase	C	C (146)/T (1)	all synonymous	251	V	V (147)
40679	DK235_RS00250	1263	756	purD	phosphoribosylamine--glycine ligase	G	G (146)/A (1)	all synonymous	252	K	K (147)
40680	DK235_RS00250	1263	757	purD	phosphoribosylamine--glycine ligase	C	C (146)/T (1)	some non-synonymous	253	P	P (146)/S (1)
40682	DK235_RS00250	1263	759	purD	phosphoribosylamine--glycine ligase	G	T (99)/C (24)/G (24)	all synonymous	253	P	P (147)
40683	DK235_RS00250	1263	760	purD	phosphoribosylamine--glycine ligase	A	A (146)/G (1)	some non-synonymous	254	I	I (146)/V (1)
40688	DK235_RS00250	1263	765	purD	phosphoribosylamine--glycine ligase	T	T (114)/G (33)	all synonymous	255	L	L (147)
40691	DK235_RS00250	1263	768	purD	phosphoribosylamine--glycine ligase	G	G (115)/C (17)/T (14)/A (1)	some non-synonymous	256	E	E (116)/D (31)
40694	DK235_RS00250	1263	771	purD	phosphoribosylamine--glycine ligase	C	C (133)/T (14)	all synonymous	257	G	G (147)
40700	DK235_RS00250	1263	777	purD	phosphoribosylamine--glycine ligase	T	T (132)/A (15)	all synonymous	259	I	I (147)
40701	DK235_RS00250	1263	778	purD	phosphoribosylamine--glycine ligase	G	G (82)/A (65)	some non-synonymous	260	A	A (82)/T (65)
40703	DK235_RS00250	1263	780	purD	phosphoribosylamine--glycine ligase	G	G (144)/T (2)/A (1)	all synonymous	260	A	A (147)
40706	DK235_RS00250	1263	783	purD	phosphoribosylamine--glycine ligase	C	A (118)/C (18)/G (11)	some non-synonymous	261	D	E (129)/D (18)
40708	DK235_RS00250	1263	785	purD	phosphoribosylamine--glycine ligase	G	G (145)/A (2)	some non-synonymous	262	G	G (145)/D (2)
40709	DK235_RS00250	1263	786	purD	phosphoribosylamine--glycine ligase	C	G (120)/C (24)/A (3)	all synonymous	262	G	G (147)
40712	DK235_RS00250	1263	789	purD	phosphoribosylamine--glycine ligase	G	G (145)/A (2)	all synonymous	263	R	R (147)
40713	DK235_RS00250	1263	790	purD	phosphoribosylamine--glycine ligase	T	T (145)/C (2)	some non-synonymous	264	S	S (145)/P (2)
40719	DK235_RS00250	1263	796	purD	phosphoribosylamine--glycine ligase	C	C (139)/T (8)	all synonymous	266	L	L (147)
40721	DK235_RS00250	1263	798	purD	phosphoribosylamine--glycine ligase	G	G (145)/A (1)/T (1)	all synonymous	266	L	L (147)
40724	DK235_RS00250	1263	801	purD	phosphoribosylamine--glycine ligase	C	C (121)/G (17)/T (9)	all synonymous	267	G	G (147)
40727	DK235_RS00250	1263	804	purD	phosphoribosylamine--glycine ligase	G	G (144)/A (3)	all synonymous	268	V	V (147)
40728	DK235_RS00250	1263	805	purD	phosphoribosylamine--glycine ligase	C	C (143)/T (4)	some non-synonymous	269	L	L (143)/F (4)
40736	DK235_RS00250	1263	813	purD	phosphoribosylamine--glycine ligase	T	T (146)/C (1)	all synonymous	271	A	A (147)
40739	DK235_RS00250	1263	816	purD	phosphoribosylamine--glycine ligase	C	C (125)/T (22)	all synonymous	272	G	G (147)
40746	DK235_RS00250	1263	823	purD	phosphoribosylamine--glycine ligase	C	C (81)/T (66)	all synonymous	275	L	L (147)
40751	DK235_RS00250	1263	828	purD	phosphoribosylamine--glycine ligase	C	C (129)/G (13)/A (5)	all synonymous	276	T	T (147)
40754	DK235_RS00250	1263	831	purD	phosphoribosylamine--glycine ligase	C	C (118)/G (18)/T (11)	some non-synonymous	277	D	D (129)/E (18)
40755	DK235_RS00250	1263	832	purD	phosphoribosylamine--glycine ligase	C	C (146)/A (1)	some non-synonymous	278	Q	Q (146)/K (1)
40760	DK235_RS00250	1263	837	purD	phosphoribosylamine--glycine ligase	T	T (146)/A (1)	all synonymous	279	G	G (147)
40763	DK235_RS00250	1263	840	purD	phosphoribosylamine--glycine ligase	C	C (134)/T (13)	all synonymous	280	P	P (147)
40764	DK235_RS00250	1263	841	purD	phosphoribosylamine--glycine ligase	A	A (146)/C (1)	some non-synonymous	281	K	K (146)/Q (1)
40766	DK235_RS00250	1263	843	purD	phosphoribosylamine--glycine ligase	G	G (137)/A (10)	all synonymous	281	K	K (147)
40769	DK235_RS00250	1263	846	purD	phosphoribosylamine--glycine ligase	C	C (135)/T (12)	all synonymous	282	V	V (147)
40772	DK235_RS00250	1263	849	purD	phosphoribosylamine--glycine ligase	C	C (137)/T (10)	all synonymous	283	I	I (147)
40778	DK235_RS00250	1263	855	purD	phosphoribosylamine--glycine ligase	C	T (91)/C (56)	all synonymous	285	F	F (147)
40784	DK235_RS00250	1263	861	purD	phosphoribosylamine--glycine ligase	C	C (137)/T (10)	all synonymous	287	A	A (147)
40787	DK235_RS00250	1263	864	purD	phosphoribosylamine--glycine ligase	T	T (134)/A (13)	all synonymous	288	R	R (147)
40793	DK235_RS00250	1263	870	purD	phosphoribosylamine--glycine ligase	C	C (138)/A (7)/T (2)	all synonymous	290	G	G (147)
40796	DK235_RS00250	1263	873	purD	phosphoribosylamine--glycine ligase	C	C (134)/T (13)	all synonymous	291	D	D (147)
40798	DK235_RS00250	1263	875	purD	phosphoribosylamine--glycine ligase	C	C (146)/T (1)	some non-synonymous	292	P	P (146)/L (1)
40799	DK235_RS00250	1263	876	purD	phosphoribosylamine--glycine ligase	A	A (145)/G (2)	all synonymous	292	P	P (147)
40802	DK235_RS00250	1263	879	purD	phosphoribosylamine--glycine ligase	A	A (146)/G (1)	all synonymous	293	E	E (147)
40805	DK235_RS00250	1263	882	purD	phosphoribosylamine--glycine ligase	C	C (126)/T (21)	all synonymous	294	T	T (147)
40812	DK235_RS00250	1263	889	purD	phosphoribosylamine--glycine ligase	A	A (146)/C (1)	some non-synonymous	297	I	I (146)/L (1)
40814	DK235_RS00250	1263	891	purD	phosphoribosylamine--glycine ligase	C	T (81)/C (66)	all synonymous	297	I	I (147)
40815	DK235_RS00250	1263	892	purD	phosphoribosylamine--glycine ligase	C	C (146)/T (1)	all synonymous	298	L	L (147)
40817	DK235_RS00250	1263	894	purD	phosphoribosylamine--glycine ligase	G	G (125)/A (21)/T (1)	all synonymous	298	L	L (147)
40821	DK235_RS00250	1263	898	purD	phosphoribosylamine--glycine ligase	C	C (146)/A (1)	some non-synonymous	300	R	R (146)/S (1)
40822	DK235_RS00250	1263	899	purD	phosphoribosylamine--glycine ligase	G	G (146)/A (1)	some non-synonymous	300	R	R (146)/H (1)
40823	DK235_RS00250	1263	900	purD	phosphoribosylamine--glycine ligase	C	T (107)/C (40)	all synonymous	300	R	R (147)
40824	DK235_RS00250	1263	901	purD	phosphoribosylamine--glycine ligase	C	C (138)/T (9)	all synonymous	301	L	L (147)
40829	DK235_RS00250	1263	906	purD	phosphoribosylamine--glycine ligase	C	C (143)/T (4)	all synonymous	302	T	T (147)
40832	DK235_RS00250	1263	909	purD	phosphoribosylamine--glycine ligase	T	T (137)/C (10)	all synonymous	303	S	S (147)
40835	DK235_RS00250	1263	912	purD	phosphoribosylamine--glycine ligase	C	C (146)/T (1)	all synonymous	304	D	D (147)
40845	DK235_RS00250	1263	922	purD	phosphoribosylamine--glycine ligase	A	A (145)/C (2)	some non-synonymous	308	N	N (145)/H (2)
40847	DK235_RS00250	1263	924	purD	phosphoribosylamine--glycine ligase	C	C (146)/T (1)	all synonymous	308	N	N (147)
40850	DK235_RS00250	1263	927	purD	phosphoribosylamine--glycine ligase	C	C (143)/T (4)	all synonymous	309	I	I (147)
40851	DK235_RS00250	1263	928	purD	phosphoribosylamine--glycine ligase	G	G (146)/A (1)	some non-synonymous	310	D	D (146)/N (1)
40853	DK235_RS00250	1263	930	purD	phosphoribosylamine--glycine ligase	C	C (140)/T (7)	all synonymous	310	D	D (147)
40856	DK235_RS00250	1263	933	purD	phosphoribosylamine--glycine ligase	C	C (145)/T (2)	all synonymous	311	D	D (147)
40859	DK235_RS00250	1263	936	purD	phosphoribosylamine--glycine ligase	C	C (134)/T (13)	all synonymous	312	I	I (147)
40863	DK235_RS00250	1263	940	purD	phosphoribosylamine--glycine ligase	C	C (135)/G (9)/T (3)	some non-synonymous	314	H	H (135)/D (9)/Y (3)
40865	DK235_RS00250	1263	942	purD	phosphoribosylamine--glycine ligase	C	C (143)/T (4)	all synonymous	314	H	H (147)
40866	DK235_RS00250	1263	943	purD	phosphoribosylamine--glycine ligase	A	A (145)/C (2)	some non-synonymous	315	K	K (145)/Q (2)
40868	DK235_RS00250	1263	945	purD	phosphoribosylamine--glycine ligase	A	A (146)/G (1)	all synonymous	315	K	K (147)
40869	DK235_RS00250	1263	946	purD	phosphoribosylamine--glycine ligase	C	C (146)/T (1)	some non-synonymous	316	R	R (146)/C (1)
40871	DK235_RS00250	1263	948	purD	phosphoribosylamine--glycine ligase	C	T (74)/C (73)	all synonymous	316	R	R (147)
40872	DK235_RS00250	1263	949	purD	phosphoribosylamine--glycine ligase	C	C (144)/A (2)/T (1)	some non-synonymous	317	P	P (144)/T (2)/S (1)
40874	DK235_RS00250	1263	951	purD	phosphoribosylamine--glycine ligase	G	G (142)/T (5)	all synonymous	317	P	P (147)
40877	DK235_RS00250	1263	954	purD	phosphoribosylamine--glycine ligase	A	A (127)/C (19)/T (1)	all synonymous	318	T	T (147)
40878	DK235_RS00250	1263	955	purD	phosphoribosylamine--glycine ligase	C	C (146)/G (1)	some non-synonymous	319	Q	Q (146)/E (1)
40881	DK235_RS00250	1263	958	purD	phosphoribosylamine--glycine ligase	C	C (134)/T (13)	all synonymous	320	L	L (147)
40884	DK235_RS00250	1263	961	purD	phosphoribosylamine--glycine ligase	A	A (145)/G (2)	some non-synonymous	321	T	T (145)/A (2)
40886	DK235_RS00250	1263	963	purD	phosphoribosylamine--glycine ligase	T	T (77)/C (70)	all synonymous	321	T	T (147)
40892	DK235_RS00250	1263	969	purD	phosphoribosylamine--glycine ligase	G	G (144)/A (3)	all synonymous	323	L	L (147)
40893	DK235_RS00250	1263	970	purD	phosphoribosylamine--glycine ligase	G	G (81)/A (65)/C (1)	some non-synonymous	324	D	D (81)/N (65)/H (1)
40895	DK235_RS00250	1263	972	purD	phosphoribosylamine--glycine ligase	T	T (126)/A (18)/C (3)	some non-synonymous	324	D	D (129)/E (18)
40897	DK235_RS00250	1263	974	purD	phosphoribosylamine--glycine ligase	G	G (130)/A (17)	some non-synonymous	325	S	S (130)/N (17)
40898	DK235_RS00250	1263	975	purD	phosphoribosylamine--glycine ligase	T	C (99)/T (45)/G (3)	some non-synonymous	325	S	S (144)/R (3)
40901	DK235_RS00250	1263	978	purD	phosphoribosylamine--glycine ligase	C	C (128)/T (19)	all synonymous	326	G	G (147)
40907	DK235_RS00250	1263	984	purD	phosphoribosylamine--glycine ligase	G	G (130)/A (16)/T (1)	all synonymous	328	T	T (147)
40910	DK235_RS00250	1263	987	purD	phosphoribosylamine--glycine ligase	G	G (136)/C (9)/A (1)/T (1)	all synonymous	329	L	L (147)
40913	DK235_RS00250	1263	990	purD	phosphoribosylamine--glycine ligase	T	T (106)/C (40)/G (1)	all synonymous	330	G	G (147)
40916	DK235_RS00250	1263	993	purD	phosphoribosylamine--glycine ligase	T	T (96)/G (26)/A (25)	all synonymous	331	V	V (147)
40919	DK235_RS00250	1263	996	purD	phosphoribosylamine--glycine ligase	C	C (132)/T (14)/G (1)	all synonymous	332	V	V (147)
40925	DK235_RS00250	1263	1002	purD	phosphoribosylamine--glycine ligase	A	C (66)/A (49)/T (32)	all synonymous	334	A	A (147)
40931	DK235_RS00250	1263	1008	purD	phosphoribosylamine--glycine ligase	C	C (75)/T (72)	all synonymous	336	N	N (147)
40934	DK235_RS00250	1263	1011	purD	phosphoribosylamine--glycine ligase	C	C (140)/T (7)	all synonymous	337	G	G (147)
40937	DK235_RS00250	1263	1014	purD	phosphoribosylamine--glycine ligase	C	T (92)/C (55)	all synonymous	338	Y	Y (147)
40940	DK235_RS00250	1263	1017	purD	phosphoribosylamine--glycine ligase	T	T (141)/A (6)	all synonymous	339	P	P (147)
40941	DK235_RS00250	1263	1018	purD	phosphoribosylamine--glycine ligase	C	T (82)/C (65)	all synonymous	340	L	L (147)
40946	DK235_RS00250	1263	1023	purD	phosphoribosylamine--glycine ligase	C	T (88)/C (59)	all synonymous	341	D	D (147)
40949	DK235_RS00250	1263	1026	purD	phosphoribosylamine--glycine ligase	C	C (139)/T (8)	all synonymous	342	Y	Y (147)
40952	DK235_RS00250	1263	1029	purD	phosphoribosylamine--glycine ligase	A	A (140)/G (7)	all synonymous	343	E	E (147)
40958	DK235_RS00250	1263	1035	purD	phosphoribosylamine--glycine ligase	C	C (142)/T (5)	all synonymous	345	G	G (147)
40959	DK235_RS00250	1263	1036	purD	phosphoribosylamine--glycine ligase	G	G (134)/T (13)	some non-synonymous	346	V	V (134)/L (13)
40962	DK235_RS00250	1263	1039	purD	phosphoribosylamine--glycine ligase	G	G (141)/A (6)	some non-synonymous	347	E	E (141)/K (6)
40963	DK235_RS00250	1263	1040	purD	phosphoribosylamine--glycine ligase	A	A (140)/C (7)	some non-synonymous	347	E	E (140)/A (7)
40964	DK235_RS00250	1263	1041	purD	phosphoribosylamine--glycine ligase	G	C (78)/G (69)	some non-synonymous	347	E	D (78)/E (69)
40967	DK235_RS00250	1263	1044	purD	phosphoribosylamine--glycine ligase	G	G (143)/A (4)	all synonymous	348	L	L (147)
40970	DK235_RS00250	1263	1047	purD	phosphoribosylamine--glycine ligase	A	A (146)/G (1)	all synonymous	349	P	P (147)
40972	DK235_RS00250	1263	1049	purD	phosphoribosylamine--glycine ligase	C	C (142)/A (3)/T (2)	some non-synonymous	350	A	A (142)/E (3)/V (2)
40973	DK235_RS00250	1263	1050	purD	phosphoribosylamine--glycine ligase	A	G (104)/A (43)	all synonymous	350	A	A (147)
40979	DK235_RS00250	1263	1056	purD	phosphoribosylamine--glycine ligase	C	C (123)/T (21)/A (3)	all synonymous	352	T	T (147)
40980	DK235_RS00250	1263	1057	purD	phosphoribosylamine--glycine ligase	G	G (144)/A (3)	some non-synonymous	353	E	E (144)/K (3)
40982	DK235_RS00250	1263	1059	purD	phosphoribosylamine--glycine ligase	G	G (132)/A (15)	all synonymous	353	E	E (147)
40983	DK235_RS00250	1263	1060	purD	phosphoribosylamine--glycine ligase	G	G (146)/T (1)	some non-synonymous	354	G	G (146)/C (1)
40985	DK235_RS00250	1263	1062	purD	phosphoribosylamine--glycine ligase	C	T (79)/C (68)	all synonymous	354	G	G (147)
40988	DK235_RS00250	1263	1065	purD	phosphoribosylamine--glycine ligase	C	C (128)/T (18)/A (1)	some non-synonymous	355	D	D (146)/E (1)
40989	DK235_RS00250	1263	1066	purD	phosphoribosylamine--glycine ligase	A	A (145)/C (1)/G (1)	some non-synonymous	356	I	I (145)/L (1)/V (1)
41000	DK235_RS00250	1263	1077	purD	phosphoribosylamine--glycine ligase	C	C (78)/T (69)	all synonymous	359	Y	Y (147)
41006	DK235_RS00250	1263	1083	purD	phosphoribosylamine--glycine ligase	A	A (131)/T (16)	all synonymous	361	A	A (147)
41009	DK235_RS00250	1263	1086	purD	phosphoribosylamine--glycine ligase	G	G (146)/A (1)	all synonymous	362	G	G (147)
41010	DK235_RS00250	1263	1087	purD	phosphoribosylamine--glycine ligase	G	G (146)/A (1)	some non-synonymous	363	A	A (146)/T (1)
41011	DK235_RS00250	1263	1088	purD	phosphoribosylamine--glycine ligase	C	C (134)/T (13)	some non-synonymous	363	A	A (134)/V (13)
41012	DK235_RS00250	1263	1089	purD	phosphoribosylamine--glycine ligase	T	T (144)/G (3)	all synonymous	363	A	A (147)
41013	DK235_RS00250	1263	1090	purD	phosphoribosylamine--glycine ligase	C	C (134)/T (13)	some non-synonymous	364	R	R (134)/C (13)
41015	DK235_RS00250	1263	1092	purD	phosphoribosylamine--glycine ligase	T	T (141)/G (6)	all synonymous	364	R	R (147)
41020	DK235_RS00250	1263	1097	purD	phosphoribosylamine--glycine ligase	C	C (146)/T (1)	some non-synonymous	366	A	A (146)/V (1)
41022	DK235_RS00250	1263	1099	purD	phosphoribosylamine--glycine ligase	G	G (146)/A (1)	some non-synonymous	367	E	E (146)/K (1)
41024	DK235_RS00250	1263	1101	purD	phosphoribosylamine--glycine ligase	A	A (130)/C (17)	some non-synonymous	367	E	E (130)/D (17)
41040	DK235_RS00250	1263	1117	purD	phosphoribosylamine--glycine ligase	C	C (146)/T (1)	some non-synonymous	373	L	L (146)/F (1)
41042	DK235_RS00250	1263	1119	purD	phosphoribosylamine--glycine ligase	T	T (93)/C (31)/A (18)/G (5)	all synonymous	373	L	L (147)
41045	DK235_RS00250	1263	1122	purD	phosphoribosylamine--glycine ligase	A	A (139)/T (8)	all synonymous	374	S	S (147)
41051	DK235_RS00250	1263	1128	purD	phosphoribosylamine--glycine ligase	C	C (134)/T (13)	all synonymous	376	G	G (147)
41057	DK235_RS00250	1263	1134	purD	phosphoribosylamine--glycine ligase	G	A (90)/G (47)/T (10)	all synonymous	378	R	R (147)
41060	DK235_RS00250	1263	1137	purD	phosphoribosylamine--glycine ligase	T	T (134)/A (7)/C (6)	all synonymous	379	V	V (147)
41063	DK235_RS00250	1263	1140	purD	phosphoribosylamine--glycine ligase	T	C (75)/T (72)	all synonymous	380	Y	Y (147)
41067	DK235_RS00250	1263	1144	purD	phosphoribosylamine--glycine ligase	C	C (138)/T (9)	all synonymous	382	L	L (147)
41069	DK235_RS00250	1263	1146	purD	phosphoribosylamine--glycine ligase	A	A (125)/G (22)	all synonymous	382	L	L (147)
41072	DK235_RS00250	1263	1149	purD	phosphoribosylamine--glycine ligase	C	C (137)/T (10)	all synonymous	383	V	V (147)
41084	DK235_RS00250	1263	1161	purD	phosphoribosylamine--glycine ligase	C	C (133)/T (14)	all synonymous	387	D	D (147)
41086	DK235_RS00250	1263	1163	purD	phosphoribosylamine--glycine ligase	C	C (146)/T (1)	some non-synonymous	388	T	T (146)/I (1)
41087	DK235_RS00250	1263	1164	purD	phosphoribosylamine--glycine ligase	C	C (144)/T (3)	all synonymous	388	T	T (147)
41090	DK235_RS00250	1263	1167	purD	phosphoribosylamine--glycine ligase	C	C (145)/A (1)/T (1)	all synonymous	389	V	V (147)
41096	DK235_RS00250	1263	1173	purD	phosphoribosylamine--glycine ligase	C	C (89)/A (56)/T (2)	some non-synonymous	391	D	D (91)/E (56)
41099	DK235_RS00250	1263	1176	purD	phosphoribosylamine--glycine ligase	C	C (143)/A (3)/T (1)	all synonymous	392	A	A (147)
41102	DK235_RS00250	1263	1179	purD	phosphoribosylamine--glycine ligase	A	G (84)/A (63)	all synonymous	393	Q	Q (147)
41105	DK235_RS00250	1263	1182	purD	phosphoribosylamine--glycine ligase	A	A (146)/G (1)	all synonymous	394	E	E (147)
41111	DK235_RS00250	1263	1188	purD	phosphoribosylamine--glycine ligase	T	T (146)/C (1)	all synonymous	396	I	I (147)
41114	DK235_RS00250	1263	1191	purD	phosphoribosylamine--glycine ligase	C	C (146)/T (1)	all synonymous	397	Y	Y (147)
41115	DK235_RS00250	1263	1192	purD	phosphoribosylamine--glycine ligase	T	T (145)/G (2)	some non-synonymous	398	S	S (145)/A (2)
41116	DK235_RS00250	1263	1193	purD	phosphoribosylamine--glycine ligase	C	C (146)/T (1)	some non-synonymous	398	S	S (146)/L (1)
41117	DK235_RS00250	1263	1194	purD	phosphoribosylamine--glycine ligase	G	G (143)/C (3)/T (1)	all synonymous	398	S	S (147)
41120	DK235_RS00250	1263	1197	purD	phosphoribosylamine--glycine ligase	G	G (146)/A (1)	all synonymous	399	E	E (147)
41121	DK235_RS00250	1263	1198	purD	phosphoribosylamine--glycine ligase	C	C (135)/T (12)	all synonymous	400	L	L (147)
41126	DK235_RS00250	1263	1203	purD	phosphoribosylamine--glycine ligase	A	A (144)/G (3)	all synonymous	401	K	K (147)
41128	DK235_RS00250	1263	1205	purD	phosphoribosylamine--glycine ligase	A	A (143)/G (4)	some non-synonymous	402	N	N (143)/S (4)
41129	DK235_RS00250	1263	1206	purD	phosphoribosylamine--glycine ligase	T	T (144)/A (3)	some non-synonymous	402	N	N (144)/K (3)
41132	DK235_RS00250	1263	1209	purD	phosphoribosylamine--glycine ligase	A	A (81)/G (66)	all synonymous	403	Q	Q (147)
41135	DK235_RS00250	1263	1212	purD	phosphoribosylamine--glycine ligase	T	T (144)/G (2)/C (1)	some non-synonymous	404	D	D (145)/E (2)
41138	DK235_RS00250	1263	1215	purD	phosphoribosylamine--glycine ligase	C	T (65)/G (49)/C (31)/A (2)	all synonymous	405	T	T (147)
41145	DK235_RS00250	1263	1222	purD	phosphoribosylamine--glycine ligase	C	C (141)/T (6)	some non-synonymous	408	L	L (141)/F (6)
41147	DK235_RS00250	1263	1224	purD	phosphoribosylamine--glycine ligase	C	C (146)/T (1)	all synonymous	408	L	L (147)
41156	DK235_RS00250	1263	1233	purD	phosphoribosylamine--glycine ligase	G	G (79)/A (68)	all synonymous	411	R	R (147)
41168	DK235_RS00250	1263	1245	purD	phosphoribosylamine--glycine ligase	A	A (128)/G (19)	all synonymous	415	G	G (147)
41169	DK235_RS00250	1263	1246	purD	phosphoribosylamine--glycine ligase	A	A (146)/G (1)	some non-synonymous	416	S	S (146)/G (1)
41171	DK235_RS00250	1263	1248	purD	phosphoribosylamine--glycine ligase	T	C (92)/T (54)/A (1)	some non-synonymous	416	S	S (146)/R (1)
41174	DK235_RS00250	1263	1251	purD	phosphoribosylamine--glycine ligase	G	G (143)/A (4)	all synonymous	417	K	K (147)
41175	DK235_RS00250	1263	1252	purD	phosphoribosylamine--glycine ligase	G	G (146)/A (1)	some non-synonymous	418	A	A (146)/T (1)
41177	DK235_RS00250	1263	1254	purD	phosphoribosylamine--glycine ligase	A	C (106)/A (39)/T (2)	all synonymous	418	A	A (147)
41179	DK235_RS00250	1263	1256	purD	phosphoribosylamine--glycine ligase	T	T (146)/G (1)	some non-synonymous	419	V	V (146)/G (1)
41180	DK235_RS00250	1263	1257	purD	phosphoribosylamine--glycine ligase	A	T (67)/A (66)/G (14)	all synonymous	419	V	V (147)
44875	DK235_RS00275	1293	4	purB	adenylosuccinate lyase	A	A (137)/C (10)	some non-synonymous	2	I	I (137)/L (10)
44877	DK235_RS00275	1293	6	purB	adenylosuccinate lyase	T	A (84)/C (38)/T (25)	all synonymous	2	I	I (147)
44878	DK235_RS00275	1293	7	purB	adenylosuccinate lyase	G	G (107)/A (40)	some non-synonymous	3	E	E (107)/K (40)
44879	DK235_RS00275	1293	8	purB	adenylosuccinate lyase	A	A (138)/C (9)	some non-synonymous	3	E	E (138)/A (9)
44880	DK235_RS00275	1293	9	purB	adenylosuccinate lyase	A	A (116)/T (31)	some non-synonymous	3	E	E (116)/D (31)
44883	DK235_RS00275	1293	12	purB	adenylosuccinate lyase	T	T (78)/C (69)	all synonymous	4	R	R (147)
44886	DK235_RS00275	1293	15	purB	adenylosuccinate lyase	T	T (78)/C (69)	all synonymous	5	Y	Y (147)
44887	DK235_RS00275	1293	16	purB	adenylosuccinate lyase	T	T (78)/A (69)	some non-synonymous	6	S	S (78)/T (69)
44889	DK235_RS00275	1293	18	purB	adenylosuccinate lyase	C	C (77)/A (70)	all synonymous	6	S	S (147)
44890	DK235_RS00275	1293	19	purB	adenylosuccinate lyase	C	C (146)/G (1)	some non-synonymous	7	R	R (146)/G (1)
44892	DK235_RS00275	1293	21	purB	adenylosuccinate lyase	C	C (140)/T (7)	all synonymous	7	R	R (147)
44895	DK235_RS00275	1293	24	purB	adenylosuccinate lyase	A	T (92)/A (53)/G (2)	all synonymous	8	P	P (147)
44898	DK235_RS00275	1293	27	purB	adenylosuccinate lyase	G	G (77)/A (70)	all synonymous	9	E	E (147)
44905	DK235_RS00275	1293	34	purB	adenylosuccinate lyase	G	G (141)/A (6)	some non-synonymous	12	A	A (141)/T (6)
44906	DK235_RS00275	1293	35	purB	adenylosuccinate lyase	C	C (141)/A (6)	some non-synonymous	12	A	A (141)/D (6)
44907	DK235_RS00275	1293	36	purB	adenylosuccinate lyase	T	T (142)/C (5)	all synonymous	12	A	A (147)
44922	DK235_RS00275	1293	51	purB	adenylosuccinate lyase	G	G (146)/A (1)	all synonymous	17	E	E (147)
44925	DK235_RS00275	1293	54	purB	adenylosuccinate lyase	C	C (145)/T (2)	all synonymous	18	N	N (147)
44931	DK235_RS00275	1293	60	purB	adenylosuccinate lyase	C	C (146)/T (1)	all synonymous	20	Y	Y (147)
44932	DK235_RS00275	1293	61	purB	adenylosuccinate lyase	G	A (112)/G (30)/C (5)	some non-synonymous	21	E	K (112)/E (30)/Q (5)
44933	DK235_RS00275	1293	62	purB	adenylosuccinate lyase	A	A (142)/G (5)	some non-synonymous	21	E	E (142)/G (5)
44934	DK235_RS00275	1293	63	purB	adenylosuccinate lyase	G	G (142)/T (5)	some non-synonymous	21	E	E (142)/D (5)
44946	DK235_RS00275	1293	75	purB	adenylosuccinate lyase	G	G (146)/A (1)	all synonymous	25	E	E (147)
44955	DK235_RS00275	1293	84	purB	adenylosuccinate lyase	C	C (145)/T (2)	all synonymous	28	I	I (147)
44961	DK235_RS00275	1293	90	purB	adenylosuccinate lyase	T	T (118)/A (28)/G (1)	all synonymous	30	A	A (147)
44970	DK235_RS00275	1293	99	purB	adenylosuccinate lyase	T	T (142)/C (5)	all synonymous	33	A	A (147)
44988	DK235_RS00275	1293	117	purB	adenylosuccinate lyase	G	G (141)/A (6)	all synonymous	39	E	E (147)
44991	DK235_RS00275	1293	120	purB	adenylosuccinate lyase	T	T (146)/C (1)	all synonymous	40	I	I (147)
44994	DK235_RS00275	1293	123	purB	adenylosuccinate lyase	C	C (145)/G (1)/T (1)	all synonymous	41	P	P (147)
44997	DK235_RS00275	1293	126	purB	adenylosuccinate lyase	G	A (87)/G (60)	all synonymous	42	K	K (147)
44999	DK235_RS00275	1293	128	purB	adenylosuccinate lyase	A	A (146)/C (1)	some non-synonymous	43	E	E (146)/A (1)
45000	DK235_RS00275	1293	129	purB	adenylosuccinate lyase	A	A (146)/T (1)	some non-synonymous	43	E	E (146)/D (1)
45006	DK235_RS00275	1293	135	purB	adenylosuccinate lyase	G	G (141)/A (6)	all synonymous	45	V	V (147)
45009	DK235_RS00275	1293	138	purB	adenylosuccinate lyase	C	C (134)/T (13)	all synonymous	46	A	A (147)
45021	DK235_RS00275	1293	150	purB	adenylosuccinate lyase	G	G (145)/A (2)	all synonymous	50	E	E (147)
45036	DK235_RS00275	1293	165	purB	adenylosuccinate lyase	C	C (146)/T (1)	all synonymous	55	D	D (147)
45039	DK235_RS00275	1293	168	purB	adenylosuccinate lyase	C	C (146)/T (1)	all synonymous	56	I	I (147)
45040	DK235_RS00275	1293	169	purB	adenylosuccinate lyase	G	G (134)/A (13)	some non-synonymous	57	D	D (134)/N (13)
45045	DK235_RS00275	1293	174	purB	adenylosuccinate lyase	T	C (110)/T (37)	all synonymous	58	R	R (147)
45054	DK235_RS00275	1293	183	purB	adenylosuccinate lyase	G	G (145)/A (2)	all synonymous	61	E	E (147)
45057	DK235_RS00275	1293	186	purB	adenylosuccinate lyase	T	T (146)/A (1)	all synonymous	62	I	I (147)
45066	DK235_RS00275	1293	195	purB	adenylosuccinate lyase	A	A (138)/G (9)	all synonymous	65	E	E (147)
45069	DK235_RS00275	1293	198	purB	adenylosuccinate lyase	T	C (101)/T (46)	all synonymous	66	T	T (147)
45087	DK235_RS00275	1293	216	purB	adenylosuccinate lyase	T	T (138)/C (9)	all synonymous	72	A	A (147)
45090	DK235_RS00275	1293	219	purB	adenylosuccinate lyase	C	C (83)/T (64)	all synonymous	73	F	F (147)
45093	DK235_RS00275	1293	222	purB	adenylosuccinate lyase	G	G (136)/A (9)/C (2)	all synonymous	74	T	T (147)
45105	DK235_RS00275	1293	234	purB	adenylosuccinate lyase	G	G (146)/A (1)	all synonymous	78	S	S (147)
45108	DK235_RS00275	1293	237	purB	adenylosuccinate lyase	A	A (146)/G (1)	all synonymous	79	E	E (147)
45114	DK235_RS00275	1293	243	purB	adenylosuccinate lyase	T	T (144)/G (3)	all synonymous	81	L	L (147)
45115	DK235_RS00275	1293	244	purB	adenylosuccinate lyase	G	G (145)/A (2)	some non-synonymous	82	G	G (145)/S (2)
45117	DK235_RS00275	1293	246	purB	adenylosuccinate lyase	T	T (146)/C (1)	all synonymous	82	G	G (147)
45120	DK235_RS00275	1293	249	purB	adenylosuccinate lyase	G	G (145)/A (2)	all synonymous	83	E	E (147)
45126	DK235_RS00275	1293	255	purB	adenylosuccinate lyase	T	C (111)/T (30)/G (6)	all synonymous	85	R	R (147)
45135	DK235_RS00275	1293	264	purB	adenylosuccinate lyase	C	C (146)/T (1)	all synonymous	88	V	V (147)
45138	DK235_RS00275	1293	267	purB	adenylosuccinate lyase	C	C (141)/T (6)	all synonymous	89	H	H (147)
45141	DK235_RS00275	1293	270	purB	adenylosuccinate lyase	T	C (87)/T (60)	all synonymous	90	Y	Y (147)
45150	DK235_RS00275	1293	279	purB	adenylosuccinate lyase	T	T (109)/A (20)/C (15)/G (3)	all synonymous	93	T	T (147)
45153	DK235_RS00275	1293	282	purB	adenylosuccinate lyase	G	G (145)/A (1)/T (1)	all synonymous	94	S	S (147)
45154	DK235_RS00275	1293	283	purB	adenylosuccinate lyase	A	A (146)/C (1)	some non-synonymous	95	T	T (146)/P (1)
45156	DK235_RS00275	1293	285	purB	adenylosuccinate lyase	C	C (145)/T (2)	all synonymous	95	T	T (147)
45159	DK235_RS00275	1293	288	purB	adenylosuccinate lyase	C	C (125)/T (22)	all synonymous	96	D	D (147)
45165	DK235_RS00275	1293	294	purB	adenylosuccinate lyase	G	G (146)/A (1)	all synonymous	98	V	V (147)
45168	DK235_RS00275	1293	297	purB	adenylosuccinate lyase	T	T (145)/C (2)	all synonymous	99	D	D (147)
45177	DK235_RS00275	1293	306	purB	adenylosuccinate lyase	C	C (146)/T (1)	all synonymous	102	Y	Y (147)
45180	DK235_RS00275	1293	309	purB	adenylosuccinate lyase	C	C (145)/T (2)	all synonymous	103	G	G (147)
45183	DK235_RS00275	1293	312	purB	adenylosuccinate lyase	C	C (146)/T (1)	all synonymous	104	Y	Y (147)
45186	DK235_RS00275	1293	315	purB	adenylosuccinate lyase	A	C (115)/A (30)/T (2)	all synonymous	105	L	L (147)
45189	DK235_RS00275	1293	318	purB	adenylosuccinate lyase	C	C (83)/T (64)	all synonymous	106	Y	Y (147)
45195	DK235_RS00275	1293	324	purB	adenylosuccinate lyase	G	G (146)/A (1)	all synonymous	108	Q	Q (147)
45198	DK235_RS00275	1293	327	purB	adenylosuccinate lyase	C	C (143)/T (4)	all synonymous	109	A	A (147)
45201	DK235_RS00275	1293	330	purB	adenylosuccinate lyase	C	C (142)/T (5)	all synonymous	110	N	N (147)
45204	DK235_RS00275	1293	333	purB	adenylosuccinate lyase	C	C (145)/T (2)	all synonymous	111	D	D (147)
45207	DK235_RS00275	1293	336	purB	adenylosuccinate lyase	C	C (126)/T (21)	all synonymous	112	I	I (147)
45216	DK235_RS00275	1293	345	purB	adenylosuccinate lyase	T	T (135)/C (12)	all synonymous	115	R	R (147)
45219	DK235_RS00275	1293	348	purB	adenylosuccinate lyase	C	C (144)/T (3)	all synonymous	116	D	D (147)
45228	DK235_RS00275	1293	357	purB	adenylosuccinate lyase	C	C (144)/T (3)	all synonymous	119	N	N (147)
45231	DK235_RS00275	1293	360	purB	adenylosuccinate lyase	T	T (130)/C (17)	all synonymous	120	F	F (147)
45235	DK235_RS00275	1293	364	purB	adenylosuccinate lyase	A	A (140)/C (7)	some non-synonymous	122	T	T (140)/P (7)
45236	DK235_RS00275	1293	365	purB	adenylosuccinate lyase	C	A (116)/C (30)/G (1)	some non-synonymous	122	T	N (116)/T (30)/S (1)
45237	DK235_RS00275	1293	366	purB	adenylosuccinate lyase	T	T (71)/C (69)/G (7)	all synonymous	122	T	T (147)
45240	DK235_RS00275	1293	369	purB	adenylosuccinate lyase	C	T (74)/C (73)	all synonymous	123	I	I (147)
45243	DK235_RS00275	1293	372	purB	adenylosuccinate lyase	C	C (144)/T (3)	all synonymous	124	I	I (147)
45246	DK235_RS00275	1293	375	purB	adenylosuccinate lyase	C	C (117)/T (29)/G (1)	all synonymous	125	A	A (147)
45249	DK235_RS00275	1293	378	purB	adenylosuccinate lyase	C	C (131)/T (16)	all synonymous	126	D	D (147)
45252	DK235_RS00275	1293	381	purB	adenylosuccinate lyase	G	G (145)/A (2)	all synonymous	127	K	K (147)
45255	DK235_RS00275	1293	384	purB	adenylosuccinate lyase	T	G (90)/T (49)/A (8)	all synonymous	128	A	A (147)
45261	DK235_RS00275	1293	390	purB	adenylosuccinate lyase	G	G (145)/A (2)	all synonymous	130	E	E (147)
45264	DK235_RS00275	1293	393	purB	adenylosuccinate lyase	C	C (138)/T (9)	all synonymous	131	H	H (147)
45266	DK235_RS00275	1293	395	purB	adenylosuccinate lyase	A	A (144)/G (3)	some non-synonymous	132	K	K (144)/R (3)
45267	DK235_RS00275	1293	396	purB	adenylosuccinate lyase	G	G (144)/A (3)	all synonymous	132	K	K (147)
45273	DK235_RS00275	1293	402	purB	adenylosuccinate lyase	G	C (110)/G (34)/T (3)	all synonymous	134	T	T (147)
45276	DK235_RS00275	1293	405	purB	adenylosuccinate lyase	T	T (110)/C (37)	all synonymous	135	I	I (147)
45285	DK235_RS00275	1293	414	purB	adenylosuccinate lyase	C	G (80)/C (61)/T (6)	all synonymous	138	G	G (147)
45291	DK235_RS00275	1293	420	purB	adenylosuccinate lyase	C	C (140)/T (6)/G (1)	all synonymous	140	T	T (147)
45300	DK235_RS00275	1293	429	purB	adenylosuccinate lyase	C	C (128)/T (19)	all synonymous	143	V	V (147)
45306	DK235_RS00275	1293	435	purB	adenylosuccinate lyase	G	G (146)/A (1)	all synonymous	145	A	A (147)
45318	DK235_RS00275	1293	447	purB	adenylosuccinate lyase	C	C (145)/T (2)	all synonymous	149	T	T (147)
45321	DK235_RS00275	1293	450	purB	adenylosuccinate lyase	C	C (116)/T (31)	all synonymous	150	F	F (147)
45325	DK235_RS00275	1293	454	purB	adenylosuccinate lyase	C	C (138)/T (9)	some non-synonymous	152	L	L (138)/F (9)
45327	DK235_RS00275	1293	456	purB	adenylosuccinate lyase	T	G (94)/T (52)/A (1)	all synonymous	152	L	L (147)
45330	DK235_RS00275	1293	459	purB	adenylosuccinate lyase	A	G (76)/A (71)	all synonymous	153	K	K (147)
45331	DK235_RS00275	1293	460	purB	adenylosuccinate lyase	T	T (98)/C (49)	all synonymous	154	L	L (147)
45333	DK235_RS00275	1293	462	purB	adenylosuccinate lyase	A	G (68)/A (47)/C (32)	some non-synonymous	154	L	L (115)/F (32)
45336	DK235_RS00275	1293	465	purB	adenylosuccinate lyase	A	A (79)/G (68)	all synonymous	155	A	A (147)
45339	DK235_RS00275	1293	468	purB	adenylosuccinate lyase	T	T (144)/A (3)	all synonymous	156	T	T (147)
45345	DK235_RS00275	1293	474	purB	adenylosuccinate lyase	T	T (91)/C (56)	all synonymous	158	Y	Y (147)
45363	DK235_RS00275	1293	492	purB	adenylosuccinate lyase	C	C (80)/T (67)	all synonymous	164	N	N (147)
45369	DK235_RS00275	1293	498	purB	adenylosuccinate lyase	G	G (144)/A (3)	all synonymous	166	E	E (147)
45372	DK235_RS00275	1293	501	purB	adenylosuccinate lyase	T	T (146)/C (1)	all synonymous	167	R	R (147)
45375	DK235_RS00275	1293	504	purB	adenylosuccinate lyase	T	T (146)/C (1)	all synonymous	168	F	F (147)
45378	DK235_RS00275	1293	507	purB	adenylosuccinate lyase	T	T (146)/C (1)	all synonymous	169	D	D (147)
45381	DK235_RS00275	1293	510	purB	adenylosuccinate lyase	G	G (129)/A (18)	all synonymous	170	V	V (147)
45384	DK235_RS00275	1293	513	purB	adenylosuccinate lyase	G	G (116)/A (31)	all synonymous	171	A	A (147)
45387	DK235_RS00275	1293	516	purB	adenylosuccinate lyase	C	C (83)/T (64)	all synonymous	172	A	A (147)
45390	DK235_RS00275	1293	519	purB	adenylosuccinate lyase	G	G (146)/A (1)	all synonymous	173	K	K (147)
45393	DK235_RS00275	1293	522	purB	adenylosuccinate lyase	C	C (95)/T (48)/A (4)	all synonymous	174	G	G (147)
45396	DK235_RS00275	1293	525	purB	adenylosuccinate lyase	T	T (126)/C (21)	all synonymous	175	V	V (147)
45399	DK235_RS00275	1293	528	purB	adenylosuccinate lyase	G	G (88)/A (59)	all synonymous	176	E	E (147)
45401	DK235_RS00275	1293	530	purB	adenylosuccinate lyase	C	C (145)/T (2)	some non-synonymous	177	A	A (145)/V (2)
45402	DK235_RS00275	1293	531	purB	adenylosuccinate lyase	T	T (134)/C (13)	all synonymous	177	A	A (147)
45405	DK235_RS00275	1293	534	purB	adenylosuccinate lyase	T	T (145)/A (2)	all synonymous	178	G	G (147)
45411	DK235_RS00275	1293	540	purB	adenylosuccinate lyase	T	T (142)/C (5)	all synonymous	180	I	I (147)
45417	DK235_RS00275	1293	546	purB	adenylosuccinate lyase	T	T (108)/A (39)	all synonymous	182	G	G (147)
45420	DK235_RS00275	1293	549	purB	adenylosuccinate lyase	G	G (125)/A (22)	all synonymous	183	A	A (147)
45426	DK235_RS00275	1293	555	purB	adenylosuccinate lyase	A	A (135)/T (12)	all synonymous	185	G	G (147)
45432	DK235_RS00275	1293	561	purB	adenylosuccinate lyase	T	T (133)/C (14)	all synonymous	187	F	F (147)
45435	DK235_RS00275	1293	564	purB	adenylosuccinate lyase	C	C (110)/T (37)	all synonymous	188	A	A (147)
45438	DK235_RS00275	1293	567	purB	adenylosuccinate lyase	T	C (114)/T (33)	all synonymous	189	N	N (147)
45441	DK235_RS00275	1293	570	purB	adenylosuccinate lyase	T	T (143)/C (4)	all synonymous	190	I	I (147)
45444	DK235_RS00275	1293	573	purB	adenylosuccinate lyase	T	T (141)/A (3)/G (3)	all synonymous	191	P	P (147)
45447	DK235_RS00275	1293	576	purB	adenylosuccinate lyase	A	A (126)/C (20)/G (1)	all synonymous	192	P	P (147)
45453	DK235_RS00275	1293	582	purB	adenylosuccinate lyase	G	G (141)/A (6)	all synonymous	194	V	V (147)
45459	DK235_RS00275	1293	588	purB	adenylosuccinate lyase	A	G (122)/A (25)	all synonymous	196	E	E (147)
45469	DK235_RS00275	1293	598	purB	adenylosuccinate lyase	G	G (146)/A (1)	some non-synonymous	200	G	G (146)/S (1)
45471	DK235_RS00275	1293	600	purB	adenylosuccinate lyase	C	C (94)/T (53)	all synonymous	200	G	G (147)
45474	DK235_RS00275	1293	603	purB	adenylosuccinate lyase	A	A (146)/G (1)	all synonymous	201	K	K (147)
45477	DK235_RS00275	1293	606	purB	adenylosuccinate lyase	G	G (132)/A (15)	all synonymous	202	L	L (147)
45480	DK235_RS00275	1293	609	purB	adenylosuccinate lyase	T	C (122)/T (25)	all synonymous	203	G	G (147)
45492	DK235_RS00275	1293	621	purB	adenylosuccinate lyase	G	G (146)/A (1)	all synonymous	207	Q	Q (147)
45493	DK235_RS00275	1293	622	purB	adenylosuccinate lyase	G	G (146)/A (1)	some non-synonymous	208	E	E (146)/K (1)
45501	DK235_RS00275	1293	630	purB	adenylosuccinate lyase	G	T (95)/G (49)/A (3)	all synonymous	210	S	S (147)
45504	DK235_RS00275	1293	633	purB	adenylosuccinate lyase	C	C (128)/T (19)	all synonymous	211	T	T (147)
45507	DK235_RS00275	1293	636	purB	adenylosuccinate lyase	G	G (146)/A (1)	all synonymous	212	Q	Q (147)
45510	DK235_RS00275	1293	639	purB	adenylosuccinate lyase	T	C (115)/T (32)	all synonymous	213	V	V (147)
45513	DK235_RS00275	1293	642	purB	adenylosuccinate lyase	T	T (101)/A (46)	all synonymous	214	L	L (147)
45516	DK235_RS00275	1293	645	purB	adenylosuccinate lyase	T	T (146)/C (1)	all synonymous	215	P	P (147)
45522	DK235_RS00275	1293	651	purB	adenylosuccinate lyase	C	C (144)/T (3)	all synonymous	217	D	D (147)
45525	DK235_RS00275	1293	654	purB	adenylosuccinate lyase	T	C (93)/T (41)/G (13)	all synonymous	218	L	L (147)
45540	DK235_RS00275	1293	669	purB	adenylosuccinate lyase	C	C (145)/A (1)/T (1)	some non-synonymous	223	F	F (146)/L (1)
45543	DK235_RS00275	1293	672	purB	adenylosuccinate lyase	A	A (143)/G (4)	all synonymous	224	S	S (147)
45544	DK235_RS00275	1293	673	purB	adenylosuccinate lyase	G	G (145)/T (2)	some non-synonymous	225	A	A (145)/S (2)
45546	DK235_RS00275	1293	675	purB	adenylosuccinate lyase	C	C (142)/T (5)	all synonymous	225	A	A (147)
45547	DK235_RS00275	1293	676	purB	adenylosuccinate lyase	C	C (146)/T (1)	all synonymous	226	L	L (147)
45549	DK235_RS00275	1293	678	purB	adenylosuccinate lyase	A	A (146)/G (1)	all synonymous	226	L	L (147)
45555	DK235_RS00275	1293	684	purB	adenylosuccinate lyase	G	G (134)/A (13)	all synonymous	228	L	L (147)
45558	DK235_RS00275	1293	687	purB	adenylosuccinate lyase	T	T (132)/C (15)	all synonymous	229	I	I (147)
45561	DK235_RS00275	1293	690	purB	adenylosuccinate lyase	A	A (145)/G (2)	all synonymous	230	A	A (147)
45564	DK235_RS00275	1293	693	purB	adenylosuccinate lyase	G	G (120)/A (27)	all synonymous	231	T	T (147)
45567	DK235_RS00275	1293	696	purB	adenylosuccinate lyase	T	T (144)/C (3)	all synonymous	232	S	S (147)
45570	DK235_RS00275	1293	699	purB	adenylosuccinate lyase	C	C (97)/T (50)	all synonymous	233	I	I (147)
45573	DK235_RS00275	1293	702	purB	adenylosuccinate lyase	G	G (145)/A (2)	all synonymous	234	E	E (147)
45588	DK235_RS00275	1293	717	purB	adenylosuccinate lyase	G	A (120)/G (27)	all synonymous	239	E	E (147)
45591	DK235_RS00275	1293	720	purB	adenylosuccinate lyase	C	C (145)/T (2)	all synonymous	240	I	I (147)
45597	DK235_RS00275	1293	726	purB	adenylosuccinate lyase	G	G (78)/A (69)	all synonymous	242	G	G (147)
45600	DK235_RS00275	1293	729	purB	adenylosuccinate lyase	A	A (146)/G (1)	all synonymous	243	L	L (147)
45612	DK235_RS00275	1293	741	purB	adenylosuccinate lyase	A	A (146)/G (1)	all synonymous	247	E	E (147)
45615	DK235_RS00275	1293	744	purB	adenylosuccinate lyase	A	A (145)/G (2)	all synonymous	248	Q	Q (147)
45618	DK235_RS00275	1293	747	purB	adenylosuccinate lyase	T	T (106)/C (41)	all synonymous	249	R	R (147)
45624	DK235_RS00275	1293	753	purB	adenylosuccinate lyase	C	C (141)/T (6)	all synonymous	251	V	V (147)
45630	DK235_RS00275	1293	759	purB	adenylosuccinate lyase	G	G (146)/A (1)	all synonymous	253	E	E (147)
45632	DK235_RS00275	1293	761	purB	adenylosuccinate lyase	A	A (143)/T (4)	some non-synonymous	254	Y	Y (143)/F (4)
45633	DK235_RS00275	1293	762	purB	adenylosuccinate lyase	T	T (143)/C (4)	all synonymous	254	Y	Y (147)
45636	DK235_RS00275	1293	765	purB	adenylosuccinate lyase	C	C (145)/T (2)	all synonymous	255	F	F (147)
45639	DK235_RS00275	1293	768	purB	adenylosuccinate lyase	C	C (146)/T (1)	all synonymous	256	A	A (147)
45642	DK235_RS00275	1293	771	purB	adenylosuccinate lyase	A	A (143)/G (4)	all synonymous	257	K	K (147)
45651	DK235_RS00275	1293	780	purB	adenylosuccinate lyase	G	A (93)/G (54)	all synonymous	260	K	K (147)
45654	DK235_RS00275	1293	783	purB	adenylosuccinate lyase	T	C (109)/T (34)/A (4)	all synonymous	261	G	G (147)
45669	DK235_RS00275	1293	798	purB	adenylosuccinate lyase	C	C (137)/T (10)	all synonymous	266	P	P (147)
45678	DK235_RS00275	1293	807	purB	adenylosuccinate lyase	C	C (143)/T (4)	all synonymous	269	R	R (147)
45681	DK235_RS00275	1293	810	purB	adenylosuccinate lyase	C	C (134)/T (13)	all synonymous	270	N	N (147)
45684	DK235_RS00275	1293	813	purB	adenylosuccinate lyase	T	T (88)/G (58)/A (1)	all synonymous	271	P	P (147)
45690	DK235_RS00275	1293	819	purB	adenylosuccinate lyase	C	C (144)/A (2)/T (1)	all synonymous	273	G	G (147)
45699	DK235_RS00275	1293	828	purB	adenylosuccinate lyase	T	T (142)/C (5)	all synonymous	276	N	N (147)
45705	DK235_RS00275	1293	834	purB	adenylosuccinate lyase	C	C (143)/T (3)/G (1)	all synonymous	278	T	T (147)
45714	DK235_RS00275	1293	843	purB	adenylosuccinate lyase	T	T (139)/A (7)/C (1)	all synonymous	281	A	A (147)
45717	DK235_RS00275	1293	846	purB	adenylosuccinate lyase	T	T (129)/C (18)	all synonymous	282	R	R (147)
45729	DK235_RS00275	1293	858	purB	adenylosuccinate lyase	T	T (146)/A (1)	all synonymous	286	G	G (147)
45738	DK235_RS00275	1293	867	purB	adenylosuccinate lyase	G	G (146)/A (1)	all synonymous	289	V	V (147)
45741	DK235_RS00275	1293	870	purB	adenylosuccinate lyase	G	G (146)/A (1)	all synonymous	290	T	T (147)
45750	DK235_RS00275	1293	879	purB	adenylosuccinate lyase	G	G (146)/A (1)	all synonymous	293	E	E (147)
45759	DK235_RS00275	1293	888	purB	adenylosuccinate lyase	T	T (142)/C (3)/A (1)/G (1)	all synonymous	296	A	A (147)
45760	DK235_RS00275	1293	889	purB	adenylosuccinate lyase	C	C (146)/A (1)	some non-synonymous	297	L	L (146)/I (1)
45762	DK235_RS00275	1293	891	purB	adenylosuccinate lyase	C	C (145)/T (2)	all synonymous	297	L	L (147)
45768	DK235_RS00275	1293	897	purB	adenylosuccinate lyase	C	C (146)/T (1)	all synonymous	299	H	H (147)
45774	DK235_RS00275	1293	903	purB	adenylosuccinate lyase	C	C (91)/T (56)	all synonymous	301	R	R (147)
45780	DK235_RS00275	1293	909	purB	adenylosuccinate lyase	T	T (146)/C (1)	all synonymous	303	I	I (147)
45783	DK235_RS00275	1293	912	purB	adenylosuccinate lyase	C	C (143)/T (4)	all synonymous	304	S	S (147)
45789	DK235_RS00275	1293	918	purB	adenylosuccinate lyase	G	G (146)/A (1)	all synonymous	306	S	S (147)
45792	DK235_RS00275	1293	921	purB	adenylosuccinate lyase	A	A (146)/G (1)	all synonymous	307	S	S (147)
45795	DK235_RS00275	1293	924	purB	adenylosuccinate lyase	G	G (144)/A (3)	all synonymous	308	A	A (147)
45798	DK235_RS00275	1293	927	purB	adenylosuccinate lyase	G	G (146)/A (1)	all synonymous	309	E	E (147)
45801	DK235_RS00275	1293	930	purB	adenylosuccinate lyase	G	G (145)/T (2)	all synonymous	310	R	R (147)
45804	DK235_RS00275	1293	933	purB	adenylosuccinate lyase	T	T (144)/C (3)	all synonymous	311	I	I (147)
45807	DK235_RS00275	1293	936	purB	adenylosuccinate lyase	C	C (144)/T (3)	all synonymous	312	I	I (147)
45810	DK235_RS00275	1293	939	purB	adenylosuccinate lyase	G	G (146)/A (1)	all synonymous	313	T	T (147)
45813	DK235_RS00275	1293	942	purB	adenylosuccinate lyase	G	G (146)/T (1)	all synonymous	314	P	P (147)
45816	DK235_RS00275	1293	945	purB	adenylosuccinate lyase	T	T (146)/C (1)	all synonymous	315	D	D (147)
45819	DK235_RS00275	1293	948	purB	adenylosuccinate lyase	G	G (144)/A (3)	all synonymous	316	T	T (147)
45822	DK235_RS00275	1293	951	purB	adenylosuccinate lyase	C	T (91)/C (55)/A (1)	all synonymous	317	T	T (147)
45825	DK235_RS00275	1293	954	purB	adenylosuccinate lyase	T	C (98)/T (49)	all synonymous	318	I	I (147)
45828	DK235_RS00275	1293	957	purB	adenylosuccinate lyase	C	C (138)/T (9)	all synonymous	319	L	L (147)
45831	DK235_RS00275	1293	960	purB	adenylosuccinate lyase	C	C (146)/T (1)	all synonymous	320	I	I (147)
45834	DK235_RS00275	1293	963	purB	adenylosuccinate lyase	C	T (78)/C (69)	all synonymous	321	N	N (147)
45837	DK235_RS00275	1293	966	purB	adenylosuccinate lyase	T	T (143)/C (4)	all synonymous	322	Y	Y (147)
45843	DK235_RS00275	1293	972	purB	adenylosuccinate lyase	C	C (145)/T (2)	all synonymous	324	L	L (147)
45846	DK235_RS00275	1293	975	purB	adenylosuccinate lyase	C	C (117)/T (30)	all synonymous	325	N	N (147)
45855	DK235_RS00275	1293	984	purB	adenylosuccinate lyase	C	C (135)/T (12)	all synonymous	328	G	G (147)
45861	DK235_RS00275	1293	990	purB	adenylosuccinate lyase	C	C (146)/T (1)	all synonymous	330	I	I (147)
45864	DK235_RS00275	1293	993	purB	adenylosuccinate lyase	T	T (100)/C (47)	all synonymous	331	V	V (147)
45870	DK235_RS00275	1293	999	purB	adenylosuccinate lyase	C	C (144)/T (3)	all synonymous	333	N	N (147)
45873	DK235_RS00275	1293	1002	purB	adenylosuccinate lyase	G	G (146)/A (1)	all synonymous	334	L	L (147)
45876	DK235_RS00275	1293	1005	purB	adenylosuccinate lyase	G	G (145)/T (2)	all synonymous	335	T	T (147)
45879	DK235_RS00275	1293	1008	purB	adenylosuccinate lyase	C	C (145)/T (2)	all synonymous	336	V	V (147)
45885	DK235_RS00275	1293	1014	purB	adenylosuccinate lyase	T	T (145)/A (2)	all synonymous	338	P	P (147)
45888	DK235_RS00275	1293	1017	purB	adenylosuccinate lyase	A	A (137)/G (10)	all synonymous	339	E	E (147)
45891	DK235_RS00275	1293	1020	purB	adenylosuccinate lyase	T	T (143)/C (4)	all synonymous	340	N	N (147)
45896	DK235_RS00275	1293	1025	purB	adenylosuccinate lyase	A	A (145)/T (2)	some non-synonymous	342	K	K (145)/I (2)
45897	DK235_RS00275	1293	1026	purB	adenylosuccinate lyase	A	A (145)/T (2)	some non-synonymous	342	K	K (145)/N (2)
45900	DK235_RS00275	1293	1029	purB	adenylosuccinate lyase	C	C (144)/T (3)	all synonymous	343	R	R (147)
45903	DK235_RS00275	1293	1032	purB	adenylosuccinate lyase	T	T (145)/C (2)	all synonymous	344	N	N (147)
45907	DK235_RS00275	1293	1036	purB	adenylosuccinate lyase	G	G (145)/A (2)	some non-synonymous	346	E	E (145)/K (2)
45909	DK235_RS00275	1293	1038	purB	adenylosuccinate lyase	G	G (145)/C (2)	some non-synonymous	346	E	E (145)/D (2)
45912	DK235_RS00275	1293	1041	purB	adenylosuccinate lyase	A	A (125)/G (22)	all synonymous	347	S	S (147)
45915	DK235_RS00275	1293	1044	purB	adenylosuccinate lyase	C	C (96)/T (49)/A (2)	all synonymous	348	T	T (147)
45921	DK235_RS00275	1293	1050	purB	adenylosuccinate lyase	C	C (145)/T (2)	all synonymous	350	G	G (147)
45922	DK235_RS00275	1293	1051	purB	adenylosuccinate lyase	T	T (145)/C (2)	all synonymous	351	L	L (147)
45924	DK235_RS00275	1293	1053	purB	adenylosuccinate lyase	G	G (146)/A (1)	all synonymous	351	L	L (147)
45930	DK235_RS00275	1293	1059	purB	adenylosuccinate lyase	C	C (144)/T (3)	all synonymous	353	Y	Y (147)
45933	DK235_RS00275	1293	1062	purB	adenylosuccinate lyase	T	C (111)/T (36)	all synonymous	354	S	S (147)
45936	DK235_RS00275	1293	1065	purB	adenylosuccinate lyase	G	G (146)/A (1)	all synonymous	355	Q	Q (147)
45940	DK235_RS00275	1293	1069	purB	adenylosuccinate lyase	G	G (145)/A (2)	some non-synonymous	357	V	V (145)/I (2)
45942	DK235_RS00275	1293	1071	purB	adenylosuccinate lyase	C	C (142)/T (4)/G (1)	all synonymous	357	V	V (147)
45948	DK235_RS00275	1293	1077	purB	adenylosuccinate lyase	C	C (116)/T (31)	all synonymous	359	L	L (147)
45950	DK235_RS00275	1293	1079	purB	adenylosuccinate lyase	G	G (143)/A (4)	some non-synonymous	360	S	S (143)/N (4)
45951	DK235_RS00275	1293	1080	purB	adenylosuccinate lyase	C	T (105)/C (38)/A (4)	some non-synonymous	360	S	S (143)/R (4)
45960	DK235_RS00275	1293	1089	purB	adenylosuccinate lyase	G	A (116)/G (31)	all synonymous	363	E	E (147)
45963	DK235_RS00275	1293	1092	purB	adenylosuccinate lyase	A	A (146)/G (1)	all synonymous	364	K	K (147)
45966	DK235_RS00275	1293	1095	purB	adenylosuccinate lyase	C	C (124)/T (23)	all synonymous	365	G	G (147)
45972	DK235_RS00275	1293	1101	purB	adenylosuccinate lyase	A	C (117)/A (30)	all synonymous	367	T	T (147)
45980	DK235_RS00275	1293	1109	purB	adenylosuccinate lyase	A	A (146)/G (1)	some non-synonymous	370	E	E (146)/G (1)
45981	DK235_RS00275	1293	1110	purB	adenylosuccinate lyase	A	A (143)/G (4)	all synonymous	370	E	E (147)
45990	DK235_RS00275	1293	1119	purB	adenylosuccinate lyase	T	T (121)/C (26)	all synonymous	373	D	D (147)
45993	DK235_RS00275	1293	1122	purB	adenylosuccinate lyase	G	G (145)/A (2)	all synonymous	374	L	L (147)
45994	DK235_RS00275	1293	1123	purB	adenylosuccinate lyase	G	G (145)/A (2)	some non-synonymous	375	V	V (145)/M (2)
45996	DK235_RS00275	1293	1125	purB	adenylosuccinate lyase	G	G (132)/A (15)	all synonymous	375	V	V (147)
45999	DK235_RS00275	1293	1128	purB	adenylosuccinate lyase	A	A (146)/G (1)	all synonymous	376	Q	Q (147)
46002	DK235_RS00275	1293	1131	purB	adenylosuccinate lyase	A	A (146)/C (1)	all synonymous	377	P	P (147)
46008	DK235_RS00275	1293	1137	purB	adenylosuccinate lyase	G	T (93)/G (30)/C (24)	all synonymous	379	T	T (147)
46011	DK235_RS00275	1293	1140	purB	adenylosuccinate lyase	G	G (119)/A (28)	all synonymous	380	A	A (147)
46014	DK235_RS00275	1293	1143	purB	adenylosuccinate lyase	A	G (100)/A (27)/T (20)	some non-synonymous	381	Q	Q (127)/H (20)
46017	DK235_RS00275	1293	1146	purB	adenylosuccinate lyase	A	A (121)/T (26)	all synonymous	382	S	S (147)
46023	DK235_RS00275	1293	1152	purB	adenylosuccinate lyase	C	T (88)/C (59)	all synonymous	384	D	D (147)
46026	DK235_RS00275	1293	1155	purB	adenylosuccinate lyase	T	T (146)/C (1)	all synonymous	385	N	N (147)
46032	DK235_RS00275	1293	1161	purB	adenylosuccinate lyase	G	G (145)/A (2)	all synonymous	387	V	V (147)
46038	DK235_RS00275	1293	1167	purB	adenylosuccinate lyase	C	C (146)/T (1)	all synonymous	389	F	F (147)
46041	DK235_RS00275	1293	1170	purB	adenylosuccinate lyase	G	G (146)/A (1)	all synonymous	390	K	K (147)
46044	DK235_RS00275	1293	1173	purB	adenylosuccinate lyase	C	C (136)/T (9)/A (2)	all synonymous	391	P	P (147)
46047	DK235_RS00275	1293	1176	purB	adenylosuccinate lyase	T	T (146)/G (1)	all synonymous	392	L	L (147)
46050	DK235_RS00275	1293	1179	purB	adenylosuccinate lyase	C	C (136)/T (11)	all synonymous	393	L	L (147)
46056	DK235_RS00275	1293	1185	purB	adenylosuccinate lyase	G	G (137)/A (10)	all synonymous	395	A	A (147)
46065	DK235_RS00275	1293	1194	purB	adenylosuccinate lyase	T	T (134)/C (13)	all synonymous	398	R	R (147)
46071	DK235_RS00275	1293	1200	purB	adenylosuccinate lyase	T	T (121)/A (26)	all synonymous	400	T	T (147)
46073	DK235_RS00275	1293	1202	purB	adenylosuccinate lyase	C	C (145)/A (2)	some non-synonymous	401	A	A (145)/D (2)
46074	DK235_RS00275	1293	1203	purB	adenylosuccinate lyase	C	C (131)/T (16)	all synonymous	401	A	A (147)
46080	DK235_RS00275	1293	1209	purB	adenylosuccinate lyase	C	T (98)/C (49)	all synonymous	403	L	L (147)
46083	DK235_RS00275	1293	1212	purB	adenylosuccinate lyase	T	C (114)/T (33)	all synonymous	404	S	S (147)
46086	DK235_RS00275	1293	1215	purB	adenylosuccinate lyase	G	G (143)/A (4)	all synonymous	405	Q	Q (147)
46088	DK235_RS00275	1293	1217	purB	adenylosuccinate lyase	A	A (145)/C (2)	some non-synonymous	406	E	E (145)/A (2)
46095	DK235_RS00275	1293	1224	purB	adenylosuccinate lyase	C	C (145)/T (2)	all synonymous	408	I	I (147)
46101	DK235_RS00275	1293	1230	purB	adenylosuccinate lyase	A	A (144)/G (3)	all synonymous	410	E	E (147)
46104	DK235_RS00275	1293	1233	purB	adenylosuccinate lyase	C	C (146)/A (1)	all synonymous	411	L	L (147)
46113	DK235_RS00275	1293	1242	purB	adenylosuccinate lyase	C	A (118)/C (28)/T (1)	all synonymous	414	P	P (147)
46116	DK235_RS00275	1293	1245	purB	adenylosuccinate lyase	C	C (143)/T (4)	all synonymous	415	D	D (147)
46125	DK235_RS00275	1293	1254	purB	adenylosuccinate lyase	T	T (145)/C (1)/G (1)	all synonymous	418	A	A (147)
46126	DK235_RS00275	1293	1255	purB	adenylosuccinate lyase	A	A (143)/C (4)	some non-synonymous	419	K	K (143)/Q (4)
46128	DK235_RS00275	1293	1257	purB	adenylosuccinate lyase	G	G (137)/A (6)/T (4)	some non-synonymous	419	K	K (143)/N (4)
46134	DK235_RS00275	1293	1263	purB	adenylosuccinate lyase	G	T (85)/G (51)/A (11)	all synonymous	421	V	V (147)
46140	DK235_RS00275	1293	1269	purB	adenylosuccinate lyase	C	C (141)/T (6)	all synonymous	423	D	D (147)
46143	DK235_RS00275	1293	1272	purB	adenylosuccinate lyase	C	C (146)/T (1)	all synonymous	424	I	I (147)
46148	DK235_RS00275	1293	1277	purB	adenylosuccinate lyase	A	A (138)/C (9)	some non-synonymous	426	E	E (138)/A (9)
46149	DK235_RS00275	1293	1278	purB	adenylosuccinate lyase	A	A (138)/T (9)	some non-synonymous	426	E	E (138)/D (9)
46158	DK235_RS00275	1293	1287	purB	adenylosuccinate lyase	A	A (144)/G (3)	all synonymous	429	G	G (147)
46162	DK235_RS00275	1293	1291	purB	adenylosuccinate lyase	T	T (145)/G (2)	some non-synonymous	431	*	* (145)/E (2)
46163	DK235_RS00275	1293	1292	purB	adenylosuccinate lyase	A	A (145)/G (2)	all synonymous	431	*	* (147)
52798	DK235_RS00315	1002	10	ruvB	Holliday junction branch migration DNA helicase RuvB	C	C (143)/A (1)	all synonymous	4	R	R (144)
52809	DK235_RS00315	1002	21	ruvB	Holliday junction branch migration DNA helicase RuvB	T	T (106)/C (38)	all synonymous	7	D	D (144)
52824	DK235_RS00315	1002	36	ruvB	Holliday junction branch migration DNA helicase RuvB	G	G (143)/A (1)	all synonymous	12	Q	Q (144)
52827	DK235_RS00315	1002	39	ruvB	Holliday junction branch migration DNA helicase RuvB	C	C (139)/T (5)	all synonymous	13	D	D (144)
52833	DK235_RS00315	1002	45	ruvB	Holliday junction branch migration DNA helicase RuvB	A	G (122)/A (22)	all synonymous	15	E	E (144)
52835	DK235_RS00315	1002	47	ruvB	Holliday junction branch migration DNA helicase RuvB	A	A (143)/T (1)	some non-synonymous	16	Y	Y (143)/F (1)
52836	DK235_RS00315	1002	48	ruvB	Holliday junction branch migration DNA helicase RuvB	T	T (116)/C (28)	all synonymous	16	Y	Y (144)
52839	DK235_RS00315	1002	51	ruvB	Holliday junction branch migration DNA helicase RuvB	C	T (116)/C (22)/A (6)	all synonymous	17	V	V (144)
52842	DK235_RS00315	1002	54	ruvB	Holliday junction branch migration DNA helicase RuvB	G	G (138)/A (6)	all synonymous	18	E	E (144)
52851	DK235_RS00315	1002	63	ruvB	Holliday junction branch migration DNA helicase RuvB	G	G (143)/A (1)	all synonymous	21	L	L (144)
52857	DK235_RS00315	1002	69	ruvB	Holliday junction branch migration DNA helicase RuvB	G	G (121)/A (23)	all synonymous	23	P	P (144)
52866	DK235_RS00315	1002	78	ruvB	Holliday junction branch migration DNA helicase RuvB	A	A (143)/G (1)	all synonymous	26	L	L (144)
52869	DK235_RS00315	1002	81	ruvB	Holliday junction branch migration DNA helicase RuvB	C	T (122)/C (22)	all synonymous	27	N	N (144)
52872	DK235_RS00315	1002	84	ruvB	Holliday junction branch migration DNA helicase RuvB	A	A (121)/G (23)	all synonymous	28	E	E (144)
52875	DK235_RS00315	1002	87	ruvB	Holliday junction branch migration DNA helicase RuvB	C	C (143)/T (1)	all synonymous	29	Y	Y (144)
52887	DK235_RS00315	1002	99	ruvB	Holliday junction branch migration DNA helicase RuvB	C	T (85)/C (59)	all synonymous	33	D	D (144)
52893	DK235_RS00315	1002	105	ruvB	Holliday junction branch migration DNA helicase RuvB	T	C (96)/T (48)	all synonymous	35	V	V (144)
52899	DK235_RS00315	1002	111	ruvB	Holliday junction branch migration DNA helicase RuvB	C	C (143)/T (1)	all synonymous	37	D	D (144)
52903	DK235_RS00315	1002	115	ruvB	Holliday junction branch migration DNA helicase RuvB	C	C (136)/T (8)	some non-synonymous	39	L	L (136)/F (8)
52905	DK235_RS00315	1002	117	ruvB	Holliday junction branch migration DNA helicase RuvB	C	C (98)/G (46)	all synonymous	39	L	L (144)
52920	DK235_RS00315	1002	132	ruvB	Holliday junction branch migration DNA helicase RuvB	G	G (143)/A (1)	all synonymous	44	E	E (144)
52923	DK235_RS00315	1002	135	ruvB	Holliday junction branch migration DNA helicase RuvB	A	G (80)/A (64)	all synonymous	45	A	A (144)
52926	DK235_RS00315	1002	138	ruvB	Holliday junction branch migration DNA helicase RuvB	C	C (139)/A (5)	all synonymous	46	A	A (144)
52929	DK235_RS00315	1002	141	ruvB	Holliday junction branch migration DNA helicase RuvB	G	G (137)/A (7)	all synonymous	47	K	K (144)
52947	DK235_RS00315	1002	159	ruvB	Holliday junction branch migration DNA helicase RuvB	G	G (142)/A (2)	all synonymous	53	L	L (144)
52956	DK235_RS00315	1002	168	ruvB	Holliday junction branch migration DNA helicase RuvB	C	C (131)/G (8)/T (5)	all synonymous	56	T	T (144)
52962	DK235_RS00315	1002	174	ruvB	Holliday junction branch migration DNA helicase RuvB	G	T (82)/G (62)	all synonymous	58	L	L (144)
52968	DK235_RS00315	1002	180	ruvB	Holliday junction branch migration DNA helicase RuvB	A	C (86)/A (52)/T (6)	all synonymous	60	G	G (144)
52971	DK235_RS00315	1002	183	ruvB	Holliday junction branch migration DNA helicase RuvB	T	T (75)/A (69)	all synonymous	61	P	P (144)
52974	DK235_RS00315	1002	186	ruvB	Holliday junction branch migration DNA helicase RuvB	A	G (79)/A (65)	all synonymous	62	P	P (144)
52978	DK235_RS00315	1002	190	ruvB	Holliday junction branch migration DNA helicase RuvB	T	C (78)/T (66)	all synonymous	64	L	L (144)
52980	DK235_RS00315	1002	192	ruvB	Holliday junction branch migration DNA helicase RuvB	G	G (140)/A (4)	all synonymous	64	L	L (144)
52983	DK235_RS00315	1002	195	ruvB	Holliday junction branch migration DNA helicase RuvB	G	G (127)/A (10)/T (7)	all synonymous	65	G	G (144)
52986	DK235_RS00315	1002	198	ruvB	Holliday junction branch migration DNA helicase RuvB	G	G (133)/A (11)	all synonymous	66	K	K (144)
52992	DK235_RS00315	1002	204	ruvB	Holliday junction branch migration DNA helicase RuvB	C	C (140)/T (4)	all synonymous	68	T	T (144)
52998	DK235_RS00315	1002	210	ruvB	Holliday junction branch migration DNA helicase RuvB	C	C (130)/T (14)	all synonymous	70	A	A (144)
53001	DK235_RS00315	1002	213	ruvB	Holliday junction branch migration DNA helicase RuvB	T	T (143)/C (1)	all synonymous	71	F	F (144)
53002	DK235_RS00315	1002	214	ruvB	Holliday junction branch migration DNA helicase RuvB	G	G (141)/A (3)	some non-synonymous	72	V	V (141)/I (3)
53004	DK235_RS00315	1002	216	ruvB	Holliday junction branch migration DNA helicase RuvB	C	C (134)/T (10)	all synonymous	72	V	V (144)
53007	DK235_RS00315	1002	219	ruvB	Holliday junction branch migration DNA helicase RuvB	C	T (98)/C (46)	all synonymous	73	I	I (144)
53010	DK235_RS00315	1002	222	ruvB	Holliday junction branch migration DNA helicase RuvB	C	C (139)/A (4)/T (1)	all synonymous	74	A	A (144)
53013	DK235_RS00315	1002	225	ruvB	Holliday junction branch migration DNA helicase RuvB	C	C (141)/T (3)	all synonymous	75	N	N (144)
53016	DK235_RS00315	1002	228	ruvB	Holliday junction branch migration DNA helicase RuvB	A	A (143)/G (1)	all synonymous	76	E	E (144)
53017	DK235_RS00315	1002	229	ruvB	Holliday junction branch migration DNA helicase RuvB	C	T (75)/C (69)	all synonymous	77	L	L (144)
53019	DK235_RS00315	1002	231	ruvB	Holliday junction branch migration DNA helicase RuvB	G	G (125)/A (19)	all synonymous	77	L	L (144)
53022	DK235_RS00315	1002	234	ruvB	Holliday junction branch migration DNA helicase RuvB	C	C (128)/G (8)/T (8)	all synonymous	78	G	G (144)
53025	DK235_RS00315	1002	237	ruvB	Holliday junction branch migration DNA helicase RuvB	T	C (96)/T (45)/G (3)	all synonymous	79	V	V (144)
53028	DK235_RS00315	1002	240	ruvB	Holliday junction branch migration DNA helicase RuvB	T	T (140)/C (4)	all synonymous	80	N	N (144)
53031	DK235_RS00315	1002	243	ruvB	Holliday junction branch migration DNA helicase RuvB	C	C (141)/T (3)	all synonymous	81	I	I (144)
53040	DK235_RS00315	1002	252	ruvB	Holliday junction branch migration DNA helicase RuvB	T	C (96)/T (48)	all synonymous	84	T	T (144)
53043	DK235_RS00315	1002	255	ruvB	Holliday junction branch migration DNA helicase RuvB	T	T (127)/C (17)	all synonymous	85	S	S (144)
53046	DK235_RS00315	1002	258	ruvB	Holliday junction branch migration DNA helicase RuvB	T	T (143)/G (1)	all synonymous	86	G	G (144)
53049	DK235_RS00315	1002	261	ruvB	Holliday junction branch migration DNA helicase RuvB	T	T (141)/C (3)	all synonymous	87	P	P (144)
53052	DK235_RS00315	1002	264	ruvB	Holliday junction branch migration DNA helicase RuvB	T	T (139)/C (5)	all synonymous	88	V	V (144)
53058	DK235_RS00315	1002	270	ruvB	Holliday junction branch migration DNA helicase RuvB	A	A (136)/G (8)	all synonymous	90	E	E (144)
53061	DK235_RS00315	1002	273	ruvB	Holliday junction branch migration DNA helicase RuvB	A	A (139)/G (5)	all synonymous	91	K	K (144)
53064	DK235_RS00315	1002	276	ruvB	Holliday junction branch migration DNA helicase RuvB	A	A (74)/G (69)/T (1)	all synonymous	92	A	A (144)
53067	DK235_RS00315	1002	279	ruvB	Holliday junction branch migration DNA helicase RuvB	T	T (140)/C (4)	all synonymous	93	G	G (144)
53070	DK235_RS00315	1002	282	ruvB	Holliday junction branch migration DNA helicase RuvB	C	C (140)/T (4)	all synonymous	94	D	D (144)
53071	DK235_RS00315	1002	283	ruvB	Holliday junction branch migration DNA helicase RuvB	T	T (143)/C (1)	all synonymous	95	L	L (144)
53073	DK235_RS00315	1002	285	ruvB	Holliday junction branch migration DNA helicase RuvB	G	G (143)/A (1)	all synonymous	95	L	L (144)
53075	DK235_RS00315	1002	287	ruvB	Holliday junction branch migration DNA helicase RuvB	T	T (139)/C (5)	some non-synonymous	96	V	V (139)/A (5)
53076	DK235_RS00315	1002	288	ruvB	Holliday junction branch migration DNA helicase RuvB	G	G (143)/T (1)	all synonymous	96	V	V (144)
53079	DK235_RS00315	1002	291	ruvB	Holliday junction branch migration DNA helicase RuvB	C	C (143)/A (1)	all synonymous	97	A	A (144)
53080	DK235_RS00315	1002	292	ruvB	Holliday junction branch migration DNA helicase RuvB	C	C (143)/T (1)	some non-synonymous	98	L	L (143)/F (1)
53082	DK235_RS00315	1002	294	ruvB	Holliday junction branch migration DNA helicase RuvB	T	T (143)/A (1)	all synonymous	98	L	L (144)
53088	DK235_RS00315	1002	300	ruvB	Holliday junction branch migration DNA helicase RuvB	C	C (140)/T (4)	all synonymous	100	N	N (144)
53091	DK235_RS00315	1002	303	ruvB	Holliday junction branch migration DNA helicase RuvB	C	C (140)/T (4)	all synonymous	101	D	D (144)
53097	DK235_RS00315	1002	309	ruvB	Holliday junction branch migration DNA helicase RuvB	G	G (143)/A (1)	all synonymous	103	E	E (144)
53100	DK235_RS00315	1002	312	ruvB	Holliday junction branch migration DNA helicase RuvB	T	T (141)/A (3)	all synonymous	104	P	P (144)
53103	DK235_RS00315	1002	315	ruvB	Holliday junction branch migration DNA helicase RuvB	C	C (139)/T (3)/A (2)	all synonymous	105	G	G (144)
53106	DK235_RS00315	1002	318	ruvB	Holliday junction branch migration DNA helicase RuvB	C	C (138)/T (6)	all synonymous	106	D	D (144)
53112	DK235_RS00315	1002	324	ruvB	Holliday junction branch migration DNA helicase RuvB	C	C (142)/A (1)/T (1)	all synonymous	108	L	L (144)
53118	DK235_RS00315	1002	330	ruvB	Holliday junction branch migration DNA helicase RuvB	C	C (143)/T (1)	all synonymous	110	I	I (144)
53121	DK235_RS00315	1002	333	ruvB	Holliday junction branch migration DNA helicase RuvB	T	T (143)/C (1)	all synonymous	111	D	D (144)
53124	DK235_RS00315	1002	336	ruvB	Holliday junction branch migration DNA helicase RuvB	A	A (143)/G (1)	all synonymous	112	E	E (144)
53127	DK235_RS00315	1002	339	ruvB	Holliday junction branch migration DNA helicase RuvB	C	C (143)/T (1)	all synonymous	113	I	I (144)
53139	DK235_RS00315	1002	351	ruvB	Holliday junction branch migration DNA helicase RuvB	C	C (129)/T (15)	all synonymous	117	P	P (144)
53145	DK235_RS00315	1002	357	ruvB	Holliday junction branch migration DNA helicase RuvB	G	G (142)/A (2)	all synonymous	119	A	A (144)
53148	DK235_RS00315	1002	360	ruvB	Holliday junction branch migration DNA helicase RuvB	C	C (131)/A (8)/T (5)	all synonymous	120	V	V (144)
53154	DK235_RS00315	1002	366	ruvB	Holliday junction branch migration DNA helicase RuvB	G	A (91)/G (53)	all synonymous	122	E	E (144)
53160	DK235_RS00315	1002	372	ruvB	Holliday junction branch migration DNA helicase RuvB	C	C (134)/T (10)	all synonymous	124	L	L (144)
53166	DK235_RS00315	1002	378	ruvB	Holliday junction branch migration DNA helicase RuvB	A	T (96)/A (48)	all synonymous	126	S	S (144)
53169	DK235_RS00315	1002	381	ruvB	Holliday junction branch migration DNA helicase RuvB	C	T (91)/C (52)/A (1)	all synonymous	127	A	A (144)
53175	DK235_RS00315	1002	387	ruvB	Holliday junction branch migration DNA helicase RuvB	A	G (90)/A (54)	all synonymous	129	E	E (144)
53178	DK235_RS00315	1002	390	ruvB	Holliday junction branch migration DNA helicase RuvB	C	T (93)/C (51)	all synonymous	130	D	D (144)
53181	DK235_RS00315	1002	393	ruvB	Holliday junction branch migration DNA helicase RuvB	C	C (140)/T (4)	all synonymous	131	F	F (144)
53187	DK235_RS00315	1002	399	ruvB	Holliday junction branch migration DNA helicase RuvB	C	C (142)/T (2)	all synonymous	133	I	I (144)
53190	DK235_RS00315	1002	402	ruvB	Holliday junction branch migration DNA helicase RuvB	C	C (142)/T (2)	all synonymous	134	D	D (144)
53193	DK235_RS00315	1002	405	ruvB	Holliday junction branch migration DNA helicase RuvB	C	T (80)/C (64)	all synonymous	135	I	I (144)
53202	DK235_RS00315	1002	414	ruvB	Holliday junction branch migration DNA helicase RuvB	G	A (80)/G (64)	all synonymous	138	G	G (144)
53205	DK235_RS00315	1002	417	ruvB	Holliday junction branch migration DNA helicase RuvB	T	A (87)/T (57)	all synonymous	139	A	A (144)
53208	DK235_RS00315	1002	420	ruvB	Holliday junction branch migration DNA helicase RuvB	G	G (142)/A (1)/C (1)	all synonymous	140	G	G (144)
53211	DK235_RS00315	1002	423	ruvB	Holliday junction branch migration DNA helicase RuvB	G	G (128)/A (16)	all synonymous	141	E	E (144)
53214	DK235_RS00315	1002	426	ruvB	Holliday junction branch migration DNA helicase RuvB	C	C (137)/T (7)	all synonymous	142	A	A (144)
53215	DK235_RS00315	1002	427	ruvB	Holliday junction branch migration DNA helicase RuvB	A	A (142)/G (2)	some non-synonymous	143	S	S (142)/G (2)
53217	DK235_RS00315	1002	429	ruvB	Holliday junction branch migration DNA helicase RuvB	T	T (137)/C (7)	all synonymous	143	S	S (144)
53220	DK235_RS00315	1002	432	ruvB	Holliday junction branch migration DNA helicase RuvB	C	C (143)/G (1)	all synonymous	144	R	R (144)
53223	DK235_RS00315	1002	435	ruvB	Holliday junction branch migration DNA helicase RuvB	C	C (137)/T (4)/G (3)	all synonymous	145	S	S (144)
53226	DK235_RS00315	1002	438	ruvB	Holliday junction branch migration DNA helicase RuvB	G	G (140)/C (3)/A (1)	all synonymous	146	V	V (144)
53229	DK235_RS00315	1002	441	ruvB	Holliday junction branch migration DNA helicase RuvB	T	T (143)/C (1)	all synonymous	147	H	H (144)
53230	DK235_RS00315	1002	442	ruvB	Holliday junction branch migration DNA helicase RuvB	T	T (141)/C (3)	all synonymous	148	L	L (144)
53235	DK235_RS00315	1002	447	ruvB	Holliday junction branch migration DNA helicase RuvB	G	G (141)/T (3)	some non-synonymous	149	E	E (141)/D (3)
53238	DK235_RS00315	1002	450	ruvB	Holliday junction branch migration DNA helicase RuvB	G	G (138)/A (6)	all synonymous	150	L	L (144)
53241	DK235_RS00315	1002	453	ruvB	Holliday junction branch migration DNA helicase RuvB	G	A (94)/G (50)	all synonymous	151	P	P (144)
53244	DK235_RS00315	1002	456	ruvB	Holliday junction branch migration DNA helicase RuvB	T	T (75)/G (69)	all synonymous	152	P	P (144)
53247	DK235_RS00315	1002	459	ruvB	Holliday junction branch migration DNA helicase RuvB	T	T (141)/C (3)	all synonymous	153	F	F (144)
53250	DK235_RS00315	1002	462	ruvB	Holliday junction branch migration DNA helicase RuvB	C	C (140)/T (4)	all synonymous	154	T	T (144)
53251	DK235_RS00315	1002	463	ruvB	Holliday junction branch migration DNA helicase RuvB	C	C (141)/T (3)	all synonymous	155	L	L (144)
53256	DK235_RS00315	1002	468	ruvB	Holliday junction branch migration DNA helicase RuvB	T	T (141)/A (3)	all synonymous	156	I	I (144)
53262	DK235_RS00315	1002	474	ruvB	Holliday junction branch migration DNA helicase RuvB	G	A (74)/G (70)	all synonymous	158	A	A (144)
53265	DK235_RS00315	1002	477	ruvB	Holliday junction branch migration DNA helicase RuvB	C	C (140)/A (3)/T (1)	all synonymous	159	T	T (144)
[truncated: 251,600+ more rows]
