# Supplementary material for: Population structure and genetic diversity of Streptococcus suis isolates obtained from the United States
Source: Front Microbiol. 2023 Sep 21;14:1250265. doi: 10.3389/fmicb.2023.1250265 (PMC10551183; doi:10.3389/fmicb.2023.1250265)
Supplement: Supplementary Table 3 — Antimicrobial resistance (AMR) gene distribution. The table lists AMR gene elements identified in all S. suis isolates obtained from across the U.S. (sheet 1) and from various countries outside the U.S. (sheet 2). [file Table_3.XLSX]

## Sheet: US Isolates used in study
Isolate	Genome Accession Number	State/ Origin	Year of Isolation	Serotype	MLST	beta-lactam/ Cephalosporin Genes	Tetracycline Genes	Macrolide/Lincosamide/Streptogramin (MLSb) Genes	Aminoglycoside Genes	Phenicol Genes	Fluoroquinolone Genes	Sulfonamide Genes	Pleuromutilin Genes	Other/ Special Notes	Total Number Genes (Including Partial/Incomplete)
29862	JAASEC000000000	IN	2015	11	1205		tetL, tetO	ermB, ermB*, ermB*, lnuA						ble	7
29878	JAASED000000000	IN	2015	30	1212		tetO	ermB, lnuA						ble	4
29885	JAASEE000000000	MO	2015	16	1195		tetO	ermB						ble	3
29898	JAASEI000000000	IA	2015	5	119		tetO	ermB						ble	3
29932	JAASEJ000000000	IL	2015	8	87		tetO	ermB						ble	3
29992	JAASEK000000000	SD	2015	2	28		tetO							ble	2
29995	JAASEL000000000	IA	2015	19	1204		tetO	ermB						ble	3
30040	JAASEM000000000	TX	2015	2	1180		tetO	ermB						ble	3
30068	JAASEN000000000	MO	2015	2	961		tetO							ble	2
30076	JAASEO000000000	NE	2015	UND	1203		tetT, tetM	erm47, lsaE, lnuB	ant(6)-Ia, ant(9)-Ia, ant(6)-Ia*, ant(6)-Ia*, aph(3')-IIIa				lsaE	sat4 (streptothricin) , ble	12
30087	JAASEP000000000	OK	2015	3	108		tetO	ermB						ble	3
30114	JAASEQ000000000	OK	2015	2	961		tetO	ermB						ble	3
30118	JAASER000000000	AR	2015	2	961		tetO							ble	2
30183	JAASES000000000	IL	2015	3	54		tetT	erm47, lsaE, lnuB	aph(3')-IIIa, ant(6)-Ia, ant(9)-Ia, ant(6)-Ia*				lsaE	sat4 (streptothricin) , ble	10
30184	JAASET000000000	IL	2015	16	1202		tetM	ermB						ble	3
30192	JAASEU000000000	KS	2015	1/2	1180		tetO	ermB						ble	3
30428	JAASEX000000000	OK	2015	8	87		tetO	lnuD						vgb (Virginiamycin B lyase), vat (Vat family streptogramin A O-acetyltransferase) , ble	5
30807	JAASEY000000000	MO	2015	7	1194		tetO	ermB	aad9					ble	4
30815	JAASEZ000000000	MN	2015	3	27		tetO	ermB, lsaE, lnuB	ant(9)-Ia				lsaE	ble	6
30831	JAASFA000000000	NE	2015	UND	1201		tetO, tetO*, tet(40)	ermB, lnuC						ble	6
31869	JAASFB000000000	CO	2015	7	225		tetO	ermB	ant(6)-Ia, aph(3')-IIIa					sat4 (streptothricin) , ble	6
31872	JAASFC000000000	KS	2015	15	1211		tetO, tet(40)	lsaE, lnuB	ant(6)-Ia, ant(6)-Ia, ant(9)-Ia				lsaE	ble	8
31877	JAASFD000000000	TX	2015	2	1180		tetO	ermB						ble	3
32052	JAASBG000000000	MN	2015	4	1209		tetO, tetL	ermB, lnuD	aph(2'')-IIIa, ant(6)-Ia*, aph(3')-IIIa					sat4 (streptothricin) , vgb (Virginiamycin B lyase) , vat (Vat family streptogramin A O-acetyltransferase) , ble	11
34114	JAASBI000000000	IA	2016	3	94		tetO	ermB						ble	3
34195	JAASAZ000000000	TN	2016	2	28		tetO							ble	2
34638	JAASBF000000000	AR	2016	2	28		tetO							ble	2
37889	JAASBK000000000	MI	2016	8	87		tetO	ermB						ble	3
37904	JAASBD000000000	MI	2016	7	89		tetO	ermB						ble	3
38529	JAASBJ000000000	IA	2016	UND	119		tetO	ermB						ble	3
38728	JAASBB000000000	SD	2016	5	94		tetO	ermB						ble	3
39556	JAASBC000000000	OH	2016	2	961		tetO							ble	2
39631	JAASBE000000000	IL	2016	UND	1200		tetO	ermB	aad9					ble	4
40417	JAASBL000000000	AR	2017	2	28		tetO							ble	2
40418	JAASBM000000000	AR	2017	8	87		tetO							ble	2
40419	JAASBN000000000	AR	2017	2	28		tetO							ble	2
40423	JAASBR000000000	IN	2016	2	28		tetO							ble	2
40424	JAASBS000000000	IN	2016	14	1		tetO	ermB						ble	3
40426	JAASBU000000000	KS	2017	UND	968		tetO	ermB*, ermB, ermB						ble	5
40427	JAASBV000000000	MI	2017	2	28		tetO							ble	2
40428	JAASBW000000000	KS	2016	2	1180		tetO	ermB						ble	3
40429	JAASBX000000000	KS	2016	8	1181		tetO, tetW	ermB						ble	4
40431	JAASBZ000000000	MN	2017	3	969		tetO	ermB						ble	3
40433	JAASCB000000000	MO	2017	3	94		tet(O/W/32/O)	ermB						ble	3
40435	JAASCC000000000	MN	2016	2	28		tetO	lsaE, lnuB	aph(3')-IIIa, ant(9)-Ia				lsaE	ble	6
40436	JAASCD000000000	MN	2016	4	839		tetO	ermB						ble	3
40437	JAASCE000000000	MO	2017	UND	966		tetO	ermB						ble	3
40438	JAASCF000000000	ND	2017	2	28		tetO							ble	2
40439	JAASCG000000000	NE	2017	4	17		tet(44)*, tetO	ermB, lsaE, lnuB	ant(6)-Ib				lsaE	ble	7
40440	JAASCH000000000	NE	2016	5	54		tetM	ermB						ble	3
40441	JAASCI000000000	OH	2017	8	87		tetO	ermB						ble	3
40442	JAASCJ000000000	NE	2016	2	28		tetO	ermB						ble	3
40444	JAASCL000000000	NE	2016	8	87		tetO							ble	2
40445	JAASCM000000000	OH	2016	27	1207		tet(O/W/32/O)	ermB, lsaE, lnuB	ant(9)-Ia, ant(6)-Ia				lsaE	ble	7
40446	JAASCN000000000	OH	2017	7	373		tetO	ermB						ble	3
40447	JAASCO000000000	OH	2016	7	373		tetO	ermB						ble	3
40450	JAASCQ000000000	OK	2017	3	108		tetO	ermB						ble	3
40451	JAASCR000000000	SD	2017	2	1199		tetO	ermB						ble	3
40452	JAASCS000000000	TN	2017	3	969		tetO	ermB						ble	3
40453	JAASCT000000000	TX	2016	8	87		tetO	ermB						ble	3
40455	JAASCV000000000	KY	2016	9	790		tetM							ble	3
40456	JAASCW000000000	MA	2016	12	985		tetO	ermB, ermB, lsaE, lnuB	ant(6)-Ia, ant(9)-Ia				lsaE	ble	8
40457	JAASCX000000000	MI	2016	3	54		tetT	erm47, lsaE, lnuB	aph(3')-IIIa, ant(6)-Ia, ant(9)-Ia, ant(6)-Ia				lsaE	sat4 (streptothricin), ble	10
40458	JAASCY000000000	MN	2016	4	17									ble	1
40459	JAASCZ000000000	NE	2016	7	373		tetO	ermB						ble	3
40460	JAASDA000000000	NE	2016	2	961		tetO							ble	2
40461	JAASDB000000000	TN	2016	1/2	28		tetO							ble	2
40462	JAASDC000000000	AR	2017	9	1198		tetM	ermB						ble	3
40463	JAASDD000000000	HI	2017	17	778		tetO	ermB						ble	3
40464	JAASDE000000000	IL	2017	3	27		tetO	ermB						ble	3
40465	JAASDF000000000	IL	2017	3	1197		tetO							ble	2
40466	JAASDG000000000	MI	2017	2	28		tetO							ble	2
40467	JAASDH000000000	MN	2017	18	76		tetO	ermB						ble	3
40468	JAASDI000000000	NE	2017	9	1206		tetO	ermB, ermB*, ermB*						ble	5
40469	JAASDJ000000000	NE	2017	8	87		tetO	ermB						ble	3
40470	JAASDK000000000	OH	2017	7	373		tetO	ermB						ble	3
40471	JAASDL000000000	OH	2017	UND	28		tetO	ermB						ble	3
40472	JAASDM000000000	OK	2017	10	1196		tetO	ermB						ble	3
40473	JAASDN000000000	MN	2017	7	94		tetO	ermB						ble	3
40521	JAASDO000000000	KS	2017	9	790		tetM, tetM							ble	4
40522	JAASDP000000000	TN	2017	2	28		tetO							ble	2
40524	JAASDR000000000	MN	2017	7	94		tetO	ermB						ble	3
40525	JAASDS000000000	IL	2016	2	28		tetO	ermB						ble	3
40526	JAASDT000000000	AR	2016	2	28		tetO							ble	2
40527	JAASDU000000000	MI	2016	23	108		tetO	ermB						ble	3
40529	JAASDV000000000	SD	2016	9	1210		tet(O/W/32/O)	ermB, lsaE, lnuB	ant(6)-Ia*, ant(9)-Ia				lsaE	ble	7
40530	JAASDW000000000	MO	2016	2	28		tetO	ermB, ermB*						ble	4
40531	JAASDX000000000	OH	2016	2	28		tetO							ble	2
40532	JAASDY000000000	MO	2016	2	28		tetO							ble	2
40533	JAASDZ000000000	IL	2017	14	1		tetO							ble	2
40534	JAASEA000000000	IL	2017	8	87		tetO	ermB						ble	3
40535	JAASEB000000000	SD	2017	8	87		tetO	ermB						ble	3
40449	JAASCP000000000	OK	2017	2	28		tetO							ble	2
40523	JAASDQ000000000	MN	2017	1/2	28		tetO							ble	2
ISU2614	CP031377	IA	2014	2	28		tetO	ermB						ble	3
ISU1606	CP030017	IA	2010	2	1		tetO	ermB						ble	3
ISU2714	CP030022	IA	2014	2	1		tetO	ermB						ble	3
ISU2660	CP031379	IA	2010	2	787		tetO							ble	2
ISU2414	CP030023	IA	2014	2	620		tetO	lnuB, lsaE	ant(9)-Ia				lsaE	ble	5
ISU2514	CP030020	MT	2014	2	25		tetO	ermB						ble	3
ISU2812	CP030015	IA	2012	19	76		tetO	ermB						ble	3
ISU2912	CP030030	MI	2012	NCL1-3	786		tetO	ermB, ermB						ble	4
SRD478	CP030010	IA	2011	UND	785		tetM							ble	2

## Sheet: Non US Isolates used in study
Isolate Name	Genome Accession Number	Year of Isolation	In silico Serotype	In silico ST	Country of Origin	Host, Disease Status	Tetracycline Genes	Macrolide/Lincosamide/Streptogramin (MLSb) Genes	Aminoglycoside Genes	Phenicol Genes	Pleuromutilin Genes	Other/ Special Notes	Total Number Genes (Including Partial/Incomplete)
10	NZ_CP058742.1	1991	2	1	Netherlands	Pig						ble	1
1081	NZ_CP017667.1	2013	31	UND	China	Pig, Healthy	tetM, tet(40), tetW	ermB, ermB, ermB*				optrA, ble	8
6407	NZ_CP008921.1	<1982	4	54	Denmark	Pig, Pneumonia						ble	1
39565	NZ_CP076517.1	2012	24	221	Thailand	Human, Systemic	tetO	ermB				ble	3
861160	NZ_LR738722.1	1986	2	20	Netherlands	Human, Systemic						ble	1
9401240	NZ_LR738724.1	2006	9	220	Netherlands	Pig, Systemic	tetO	ermB, ermB				ble	4
05ZYH33	CP000407.1	2005	2	7	China	Human, Systemic	tetM		ant(6)-Ia			ble	3
13-00283-02	NZ_CP058741.1	2013	7	29	Germany	Pig, Systemic	tetM					ble	2
16085/3b	NZ_CP058740.1	2016	9	94	Germany	Pig, Systemic	tetO	ermB				ble	3
90-1330	NZ_CP012731.1	<1992	2	28	Canada	Healthy Pig	tetO	ermB				ble	3
A7	NC_017622.1	2007	2	7	China	Pig, Systemic						ble	1
BM407	NC_012926.1	2004	2	1	Vietnam	Human, Systemic	tetM, tetO, tetM, tetL	ermB	ant(6)-Ia			ble	7
D12	NC_017621.1	2007	9	619	China	Pig, Systemic	tetL, tetO	ermB, ermB	ant(9)-Ia, ant(6)-Ia			ble	5
D9	NC_017620.1	2007	7	29	China	Pig, Systemic	tetO	ermB				ble	2
DAT299	NZ_AP023391.1	2005	28	114	China	Pig, Healthy	tetO					ble	1
DAT300	NZ_AP023392.1	2006	9	115	China	Pig, Healthy	tetO	lnuB, lsaE	ant(6)-Ia	catP	lsaE	ble	5
DN13	NZ_CP015557.1	2013	9	243	China	Fattening Pig	tetO	ermB				ble	2
GD-0001	NZ_LR738720.1	1996	2	20	Netherlands	Pig, Systemic	tetO	ermB				ble	2
GD-0088	NZ_LR738723.1	2006	9	16	Netherlands	Pig, Systemic	tetW					ble	1
GZ1	NC_017617.1	2007	2	1	China	Human, Systemic	tetW		ant(6)-Ia			ble	2
HA1003	NZ_CP030125.1	2010	4	1006	China	Pig, Healthy	tetM	ermB*, ermB, ermB	aac(6')-aph(2''), ant(6)-Ia			optrA, ble	7
HN105	NZ_CP029398.1	2016	5	498	China	Pig, Systemic	tetO, tetO	ermB, ermB	aph(3')-IIIa, ant(6)-Ia, ant(9)-Ia			ble	6
ID32098	NZ_CP082778.1	2010	24	234	Thailand	Human, systemic	tetO	ermB				ble	2
ID33329	NZ_CP068708.1	2010	24	221	Thailand	Human, systemic	tetO	ermB				ble	2
ID41570	NZ_CP079193.1	2020	5	221	Thailand	Human, systemic	tetO	ermB				ble	2
JS14	NC_017618.1	<2011	14	7	China	Pig, Systemic	tetO, tet(40)	mefA, msrD, ermB	aph(3')-IIIa, ant(6)-Ia			sat4, ble	7
LS9N	LT671674.1		31	890	United Kingdom		tetO	ermB				vanU, vanY, vanW, vanG, vanXY, vanT, ble	9
LSM102	NZ_CP016175.1	2014	2	658	China	Human, Systemic	tetM					ble	2
LSM157	NZ_CP091422.1	2016	2	665	China	Human, Systemic	tetO, tetM	ermB	ant(6)-Ia			ble	5
LSM178	NZ_CP047248.1	2016	2	1005	China	Human, Systemic	tetM	ermB	ant(6)-Ia			ble	4
NJ3	NZ_CP082203.1		9	240	China	Pig	tetO, tetM	msrD, mefA	ant(6)-Ia			ble	6
NSUI002	NZ_CP011419.1	2008	2	28	Canada	Pig, Unknown	tetO	lnuC, ermB	ant(9)-Ia			ble	5
NSUI060	NZ_CP012911.1	2008	2	25	Canada	Pig, Systemic	tetO	ermB				ble	3
P1/7	NC_012925.1	1976	2	1	United Kingdom	Pig, Systemic						ble	1
S10	NZ_LR738721.1	1982	2	1	Netherlands	Pig, Healthy						ble	1
S735	NC_018526.1	<1963	2	1	Netherlands	Pig, Respiratory						ble	1
SC070731	NC_020526.1	2007	2	7	China	Pig, Systemic	tetO, tet(40)	mefA, msrD, ermB	aph(3')-IIIa, ant(6)-Ia			sat4, ble	9
SC84	NC_012924.1	2005	2	7	China	Human, Systemic	tetM		ant(6)-Ia			ble	3
SS2-1	NZ_CP018908.1	1998	2	7	China	Human, Systemic	tetM		ant(6)-Ia			ble	3
ST1	NC_017950.1	2007	1	13	China	Pig, Systemic						ble	1
ST3	NC_015433.1	2007	3	35	China	Pig, Systemic						ble	1
T15	NC_022665.1	2007	2	19	Europe	Healthy Pig						ble	1
TL13	NC_021213.1	2007	16	664	China	Healthy Pig	tetM					ble	2
YB51	NC_022516.1	2007	3	35	China	Healthy Pig, Non-Clinical						ble	1
ZY05719	NZ_CP007497.1	2005	2	7	China	Pig, Systemic	tetM		ant(6)-Ia			ble	3
