# Supplementary material for: Population structure and genetic diversity of Streptococcus suis isolates obtained from the United States
Source: Front Microbiol. 2023 Sep 21;14:1250265. doi: 10.3389/fmicb.2023.1250265 (PMC10551183; doi:10.3389/fmicb.2023.1250265)
Supplement: Supplementary Table 4 — Virulence-associated gene distribution. The table lists virulence-associated genes (epf, mrp, and sly) identified in all S. suis isolates obtained from across the U.S. (sheet 1) and from various countries outside the U.S. (sheet 2). [file Table_4.XLSX]

## Sheet: US Isolates used in study
	% Sequence Identity
Isolate Name	epf	mrp	sly
29862			99
29878		77.89	99.67
29885
29898		87.14	99.6
29932		77.16	100
29992		77.2
29995
30040		87.79
30068		87.82
30076			99.4
30087		87.14	99.67
30114		87.82
30118		87.82
30183		88.54	100
30184
30192		87.82
30428			100
30807
30815		77.18
30831		86.64	99.67
31869		44.25	99.53
31872		74.93	99.93
31877		87.79
32052		37.62
34114		87.14	99.67
34195		77.2
34638		77.2
37889			100
37904		77.21	100
38529		87.14	99.6
38728		87.14	99.67
39556		87.82
39631
40417		77.2
40418		85.34	100
40419		77.2
40423		77.2
40424	99.92	100	100
40426
40427		77.2
40428		87.79
40429		74.2	99.93
40431		87.14	99.67
40433		87.14	99.67
40435		77.2
40436		87.27	99.67
40437		87.33	99.67
40438		77.2
40439		75.18	99.93
40440		88.56	100
40441		77.2	100
40442		87.82
40444		85.38	100
40445		32.25
40446		76.3	99.6
40447		76.3	99.6
40449		77.2
40450		87.14
40451		76.3	99.67
40452		87.14	99.67
40453		85.33	100
40455
40456		37.84
40457		88.54	100
40458		75.2	99.93
40459		76.3	99.6
40460		87.82
40461		77.2
40462
40463			99.67
40464		78.67
40465		76.33	99.67
40466		77.2
40467		85.86	99.67
40468
40469		74.25	100
40470		76.3	99.6
40471		87.79
40472		87.3	99.67
40473		87.14	99.67
40521
40522		77.2
40523		77.2
40524		87.14	99.67
40525		87.82
40526		77.2
40527		87.14	99.67
40529		31.47
40530		77.2
40531		77.2
40532		77.2
40533	99.92	89.18	100
40534			100
40535		74.22	99.8
ISU1606	99.9	100	100
ISU2414		87.8
ISU2514		72.3a
ISU2614		87.8
ISU2660		87.8
ISU2714	99.9	100	100
ISU2812		87.1	99.67
ISU2912
SRD478		78.2	99.2
a= predicted pseudogene based on frameshift

## Sheet: Non US Isolates used in study
		% Sequence Identity
Isolate Name	Country of Origin	epf	mrp	sly
10	Netherlands	99.92	100	100
1081	China		31.41
6407	Denmark		98.06	100
39565	Thailand		43.96
861160	Netherlands			100
9401240	Netherlands		38.49
05ZYH33	China	99.92	100	100
13-00283-02	Germany		80.71a
16085/3b	Germany		87.14	99.67
90-1330	Canada		87.82
A7	China	99.92	100	100
BM407	Vietnam	95.65b	100	99.93
D12	China
D9	China		78.33a
DAT299	China		78.7	99.67
DAT300	China
DN13	China
GD-0001	Netherlands			100
GD-0088	Netherlands		77.66	100
GZ1	China	99.92	100	99.93
HA1003	China		31.82
HN105	China		31.44
ID32098	Thailand		43.96
ID33329	Thailand		43.96
ID41570	Thailand		46.5
JS14	China	99.92	77.84a	100
LS9N	United Kingdom		29.76
LSM102	China	99.92	100	100
LSM157	China	99.92	99.97a	100
LSM178	China	99.92	99.97a	100
NJ3	China		33.49
NSUI002	Canada		87.82
NSUI060	Canada		77.28a
P1/7	United Kingdom	99.92	100	100
S10	Netherlands	99.92	100	100
S735	Netherlands	91.37b	99.97	100
SC070731	China	99.88	86.2a	100
SC84	China	99.92		100
SS2-1	China	99.92	100	100
ST1	China			99.4
ST3	China		80.78a
T15	Europe		85.35a	100
TL13	China
YB51	China		72.3
ZY05719	China	99.92	100	100
a= predicted pseudogene based on frameshift
b= epf* encoding the long form of extracellular protein factor (EF*)
