# Supplementary material for: Population structure and genetic diversity of Streptococcus suis isolates obtained from the United States
Source: Front Microbiol. 2023 Sep 21;14:1250265. doi: 10.3389/fmicb.2023.1250265 (PMC10551183; doi:10.3389/fmicb.2023.1250265)
Supplement: Supplementary Table 5 — Average nucleotide identity (ANI) values of cgMLST sampled genomes. The table lists ANI values between the designated reference genome S. suis strain ISU1606 and all queried genomes. [file Table_5.XLSX]

## Sheet: Galaxy3974-(FastANI_on_data_396
Query Genome	Reference Genome	ANI Value	Count of Bidirectional Fragment Mappings	Total Query Fragments.
ISU1606	ISU1606	100	689	691
P1_7	ISU1606	99.9929	667	669
S10	ISU1606	99.9908	666	680
10	ISU1606	99.9907	666	680
S735	ISU1606	99.8935	655	660
A7	ISU1606	99.8772	664	679
ZY05719	ISU1606	99.8584	678	698
ISU2714	ISU1606	99.8523	677	687
GZ1	ISU1606	99.8507	655	679
LSM157	ISU1606	99.84	670	689
40533	ISU1606	99.8398	655	679
40424	ISU1606	99.8379	663	682
SC84	ISU1606	99.8247	679	698
SS2_1	ISU1606	99.8161	679	698
SC070731	ISU1606	99.8003	675	712
LSM102	ISU1606	99.7829	677	689
LSM178	ISU1606	99.7611	675	705
JS14	ISU1606	99.7324	677	712
BM407	ISU1606	99.7223	673	715
05ZYH33	ISU1606	99.7013	680	698
40458	ISU1606	98.1902	629	702
40439	ISU1606	98.1801	632	708
861160	ISU1606	97.9308	637	714
GD_0001	ISU1606	97.9221	641	706
GD_0088	ISU1606	97.6981	636	764
40429	ISU1606	97.3387	615	723
40469	ISU1606	97.3316	612	759
40444	ISU1606	97.3212	615	738
30428	ISU1606	97.3107	627	745
40534	ISU1606	97.2943	615	749
37904	ISU1606	97.2687	616	740
40441	ISU1606	97.267	621	722
ST1	ISU1606	97.2658	609	678
29932	ISU1606	97.2525	608	738
T15	ISU1606	97.2285	634	746
37889	ISU1606	97.2088	627	757
40453	ISU1606	97.2012	622	740
40418	ISU1606	97.1829	615	747
6407	ISU1606	97.1392	621	764
40535	ISU1606	97.1271	616	730
ISU2614	ISU1606	97.1245	621	722
40440	ISU1606	97.0856	617	724
NSUI002	ISU1606	97.0634	615	751
30183	ISU1606	97.0543	607	762
40525	ISU1606	97.04	607	697
40457	ISU1606	97.0346	616	749
30068	ISU1606	97.0294	597	714
90_1330	ISU1606	97.025	607	715
38529	ISU1606	97.0193	608	706
ST3	ISU1606	97.014	589	676
NSUI060	ISU1606	97.0131	608	761
40451	ISU1606	97.013	619	728
30118	ISU1606	97.0078	605	712
39556	ISU1606	97.0069	601	712
ISU2414	ISU1606	96.9939	623	740
40523	ISU1606	96.9916	596	691
40446	ISU1606	96.9893	611	732
40450	ISU1606	96.9766	615	670
30114	ISU1606	96.9739	603	694
30087	ISU1606	96.9723	619	674
40459	ISU1606	96.972	601	715
40447	ISU1606	96.9689	598	718
40472	ISU1606	96.9626	609	692
40433	ISU1606	96.9596	604	719
40473	ISU1606	96.957	615	692
40527	ISU1606	96.9563	601	698
40460	ISU1606	96.9547	601	713
YB51	ISU1606	96.9534	593	681
40436	ISU1606	96.9527	617	701
30040	ISU1606	96.9511	602	686
29898	ISU1606	96.9502	613	705
31869	ISU1606	96.9496	588	691
ISU2660	ISU1606	96.9468	625	727
40471	ISU1606	96.9434	599	713
40428	ISU1606	96.9399	600	685
31877	ISU1606	96.9398	598	685
40449	ISU1606	96.9338	594	693
16085_3b	ISU1606	96.9255	619	724
34114	ISU1606	96.9223	611	707
40452	ISU1606	96.9223	615	689
40435	ISU1606	96.9193	597	685
40431	ISU1606	96.9172	615	692
40524	ISU1606	96.9117	611	684
40470	ISU1606	96.9066	611	746
40442	ISU1606	96.906	588	692
40464	ISU1606	96.902	600	703
40427	ISU1606	96.899	591	705
30192	ISU1606	96.8987	601	685
40417	ISU1606	96.8968	596	691
30815	ISU1606	96.894	594	685
40461	ISU1606	96.8893	596	706
40466	ISU1606	96.8804	595	709
40423	ISU1606	96.8792	588	696
29992	ISU1606	96.8776	597	710
40438	ISU1606	96.8736	593	702
ISU2514	ISU1606	96.8714	614	750
40465	ISU1606	96.8561	612	711
40530	ISU1606	96.8531	594	709
38728	ISU1606	96.8456	613	729
34195	ISU1606	96.8429	598	704
40437	ISU1606	96.838	614	701
13_00283_02	ISU1606	96.8337	599	727
40419	ISU1606	96.8098	599	705
34638	ISU1606	96.8037	600	702
40522	ISU1606	96.7978	600	705
40526	ISU1606	96.796	602	708
DAT299	ISU1606	96.7892	612	709
D9	ISU1606	96.7736	607	725
40532	ISU1606	96.7678	598	692
40531	ISU1606	96.763	598	690
30076	ISU1606	96.7171	605	847
30831	ISU1606	96.7102	605	703
40521	ISU1606	96.4837	567	681
30183	ISU1606	96.4805	572	682
40455	ISU1606	96.4398	567	660
29878	ISU1606	96.4374	616	738
40462	ISU1606	96.3973	560	670
DAT300	ISU1606	96.3961	594	773
39631	ISU1606	96.3599	577	683
DN13	ISU1606	96.3555	604	714
30807	ISU1606	96.3526	581	685
TL13	ISU1606	96.2631	579	679
D12	ISU1606	96.2591	589	727
40456	ISU1606	96.2562	590	753
29885	ISU1606	96.2369	572	698
29862	ISU1606	96.1944	576	725
ID41570	ISU1606	95.9778	573	709
40467	ISU1606	95.9565	579	747
ID32098	ISU1606	95.8907	582	712
ISU2812	ISU1606	95.8803	609	855
32052	ISU1606	95.8633	554	700
40463	ISU1606	95.8377	567	715
ID33329	ISU1606	95.8374	582	712
31872	ISU1606	95.8228	575	706
39565	ISU1606	95.8163	576	723
SRD478	ISU1606	95.7806	585	694
HN105	ISU1606	95.7116	589	732
40529	ISU1606	95.6021	546	727
40468	ISU1606	95.3861	566	715
1081	ISU1606	95.2288	561	742
9401240	ISU1606	95.2206	577	729
HA1003	ISU1606	95.1201	567	743
NJ3	ISU1606	95.0768	568	726
ISU2912	ISU1606	94.6987	566	906
40426	ISU1606	94.6233	548	760
40445	ISU1606	94.5194	550	860
LS9N	ISU1606	94.4886	570	853
29995	ISU1606	94.4195	547	754
